# Supplementary material for: Reduced LHFPL3-AS2 lncRNA expression is linked to altered epithelial polarity and proliferation, and to ileal ulceration in Crohn disease
Source: Sci Rep. 2023 Nov 22;13:20513. doi: 10.1038/s41598-023-47997-7 (PMC10665440; doi:10.1038/s41598-023-47997-7)
Supplement: Supplementary file 1 — Supplementary Information 1. [file 41598_2023_47997_MOESM1_ESM.xlsx]

## Sheet: 470_co_Exp_LHFPL3-as2
Dataset S1: co-expression with LHFPL3-AS1
Gene	Pearson r
LHFPL3-AS2	1
PRKCZ	0.999888
RHBDL1	0.999581
SOX6	0.999354
RRAS2	0.999354
ADPRHL1	0.99919
KCNJ3	0.999174
HSD17B11	0.999024
DNMBP	0.998978
FAM3C	0.998969
SLC30A4	0.998961
DEFB131	0.998957
GRIA4	0.998951
GIPC2	0.998794
EPCAM	0.998781
CHPT1	0.998759
CHRNA7	0.998713
BCHE	0.998707
FLVCR1	0.998687
GNG13	0.998619
CTAGE5	0.998487
RP11-150O12.3	0.998315
GATM	0.998264
MAOA	0.998249
HEPH	0.998122
ARG2	0.997984
ADAMDEC1	0.997869
KCNH6	0.997858
ERBB2	0.997748
NHSL1	0.997617
PREPL	0.997577
SULT2A1	0.997566
CA3	0.997503
MNX1-AS2	0.997395
LIPE	0.997393
CHN2	0.997322
ATP1A1	0.997257
PGRMC1	0.997239
GNA11	0.996857
GCNT2	0.996813
CASZ1	0.996792
COBL	0.996789
UNC93A	0.996787
CCR9	0.996727
LINC00526	0.996653
SETD9	0.99652
PBLD	0.99642
THRB	0.99641
ADH6	0.996382
GCNT4	0.996298
SLC36A1	0.996295
PANK1	0.996293
PON3	0.996204
PHLPP2	0.996181
GNG12	0.996103
FRK	0.996094
FRMD3	0.996057
CYBRD1	0.996018
IRF6	0.995998
CDHR3	0.995974
ERBB3	0.995939
RMND1	0.99591
B3GALT5	0.995866
HYKK	0.995864
VSIG10	0.995805
TOR1AIP2	0.995741
ALDH18A1	0.995679
WNT3	0.995667
TRHDE	0.995645
HPGD	0.995557
RNF128	0.995522
DAB1	0.995494
RIPK4	0.995405
TMEM25	0.995349
SLC35G1	0.995292
CLEC4F	0.995146
PIWIL2	0.995126
GLP2R	0.995012
ASAH2	0.995005
MPP5	0.995003
CNKSR3	0.994923
PTPRD-AS1	0.994889
MACC1	0.994825
ASTE1	0.994792
CD163L1	0.994781
PLA2R1	0.994743
NCKAP5	0.994655
TMEM98	0.994604
OXER1	0.994598
PCK1	0.994477
KIAA1161	0.994471
CHDH	0.994451
PAPSS2	0.9944
HNF4A	0.994387
ENTPD5	0.994378
ATXN7L1	0.994372
GP2	0.99435
LRRC28	0.99434
BMP3	0.994331
RHOU	0.99422
OAT	0.994166
LRRC75A	0.994164
TMEM236	0.994135
TCP10	0.99406
ABCG2	0.994056
MYO5B	0.993919
ACSL5	0.993888
RP11-770G2.5	0.99387
STRADB	0.993824
SCIN	0.993702
RAVER2	0.993702
SI	0.993676
FAM161B	0.993664
CDS1	0.99362
SLC3A1	0.993533
MEP1A	0.993464
SOWAHA	0.993352
SCTR	0.993306
FMO5	0.993279
DDC	0.993269
MGST3	0.993225
CXADR	0.993223
RUNDC3B	0.993144
CDKN2B	0.993111
VIL1	0.993061
HCN3	0.993046
CYP2C9	0.992962
TMEM63C	0.992959
UGT2B7	0.992867
CHP2	0.992801
CD207	0.992797
GRAMD1C	0.992763
RP11-30P6.6	0.992723
ACVR2A	0.992723
MARVELD2	0.99272
SMPD3	0.992636
SEMA3G	0.992635
EPB41L4B	0.992626
TMEM41A	0.992577
INSR	0.992557
C9orf40	0.992532
TRPM6	0.992528
CYP3A5	0.992478
HNF4G	0.992431
PTPRF	0.992402
GJB1	0.992364
TLDC2	0.992351
RP11-284F21.9	0.992342
CYS1	0.992329
ABCB1	0.992326
DOLPP1	0.992297
FMO4	0.99221
SCN4B	0.992195
SLC5A1	0.992191
SSTR1	0.992156
ACOX2	0.992147
CHMP4C	0.992113
POU2F3	0.992085
ACOX1	0.992068
DPP4	0.991927
A1CF	0.991781
AGR3	0.991762
TNNI1	0.991747
ANKS4B	0.991735
GATA6	0.991714
CTD-2366F13.1	0.991699
ACOT11	0.991698
KLRB1	0.99168
EDN2	0.99153
TMIGD1	0.991515
TMEM231	0.991497
BTNL8	0.991486
SCAMP5	0.991485
RGS11	0.991382
PDK2	0.991372
USH1C	0.991337
BCL2L10	0.991327
SLC1A1	0.99128
SLC17A8	0.991269
CMBL	0.991247
MALL	0.991175
SEPP1	0.991163
CDC14A	0.991097
KLC4	0.99104
PFN2	0.990931
NGEF	0.990929
HNF1A-AS1	0.990902
ARHGDIG	0.990889
ENPEP	0.990712
PDZD7	0.99071
HSD17B2	0.990709
TDP2	0.990639
ASPA	0.990528
SCAPER	0.990435
AC034220.3	0.990351
NBPF1	0.99035
OIT3	0.990281
P2RY1	0.990274
CES2	0.990249
MGAT4B	0.9901
BEND7	0.990031
RP11-503C24.6	0.990017
LINC01268	0.989934
PGRMC2	0.989885
CENPV	0.989858
CTC-297N7.9	0.989788
TKFC	0.989737
KB-1732A1.1	0.989683
KIF12	0.989592
OCLN	0.989568
SLC23A1	0.989507
ACE	0.989504
PEBP1	0.989487
XYLB	0.989486
PTPRR	0.989418
CYP4F12	0.9894
SLC25A15	0.989347
MRO	0.989287
GNG4	0.989286
AP000439.3	0.989275
RP11-122K13.7	0.989208
SLC19A3	0.98918
ACSS1	0.989149
ABCD3	0.989131
EGFR-AS1	0.989129
ZNF91	0.989125
SLC37A4	0.989035
ETFDH	0.989005
OVOL2	0.989004
RMDN2	0.988943
TMIGD2	0.988937
EXOC6B	0.988935
SLC46A3	0.988823
KBTBD11	0.98882
TSPAN12	0.988796
CA13	0.988735
CAMK2N1	0.988734
ENPP3	0.98873
RP4-605O3.4	0.98867
SMPDL3A	0.988624
SLC13A1	0.988609
MFSD9	0.988568
KBTBD11-OT1	0.988529
SFXN3	0.988497
SLC17A4	0.988452
PRKAB2	0.988438
RP11-77K12.7	0.9884
C1orf116	0.988389
C2CD2L	0.988294
B4GALT6	0.988293
MUC17	0.988274
GUCY2C	0.988269
CD2AP	0.988268
RAB3IP	0.988234
INPP5J	0.988205
FAM213A	0.988185
RETSAT	0.988106
LINC01595	0.988045
CATSPERG	0.988035
CDHR1	0.988015
SGK223	0.98793
CTD-2619J13.19	0.987884
RP11-132E11.2	0.987813
SLC22A5	0.987806
EIF4EBP2	0.987736
KCNJ13	0.987707
NAT2	0.987698
GPA33	0.987695
PRKG2	0.987666
NAT8	0.987654
UGT1A10	0.987624
SLC22A23	0.987562
MARVELD3	0.987495
LRRC19	0.987472
ITPKA	0.987454
MOGAT2	0.987453
DACT2	0.987449
EPHX2	0.987389
RP11-318G21.4	0.987365
ABCC2	0.987336
CAPN9	0.987324
NSMF	0.987302
SLC5A11	0.987287
MEP1B	0.987275
RP11-544M22.1	0.987254
NBEAL1	0.987166
ACE2	0.987143
CTD-2566J3.1	0.987131
MYO1A	0.987116
CDCA3	0.987065
THSD4	0.986974
UGT2A3	0.986959
SEPHS2	0.986949
CDHR5	0.986914
LINC01134	0.986898
CD8B	0.986883
PCSK5	0.986873
CAPN13	0.986856
RP11-119D9.1	0.98685
QPRT	0.986834
GDPD1	0.986815
CYP4V2	0.98674
MS4A8	0.98671
LINC00479	0.986677
AC005062.2	0.986578
IGSF3	0.986575
SLC2A2	0.986551
OTOP2	0.986542
TRIM36	0.986517
DERA	0.98651
ARHGAP5-AS1	0.986496
ABCC6	0.986402
CDH17	0.986397
RP11-44N12.2	0.986375
ISX	0.986337
SLC25A23	0.986315
MYZAP	0.986295
DEGS2	0.986209
HACL1	0.986176
MAP7D2	0.986169
WIPF3	0.986162
PCK2	0.986147
ADAMTSL5	0.986133
KLK1	0.986124
EDN3	0.98609
C14orf28	0.986088
TRPM5	0.986066
ACBD4	0.985988
GPR160	0.985827
FZD5	0.985799
HEATR4	0.985778
AC079779.4	0.985729
SLC10A2	0.985717
KLKB1	0.98571
HNF1A	0.985702
EVPL	0.985695
TMEM56	0.985621
PLEKHG6	0.985619
FAM102A	0.985534
ABO	0.985532
TMEM52	0.985416
SLC1A7	0.985381
ABLIM2	0.985338
CFDP1	0.985308
GSTM4	0.985285
ADRB1	0.985248
NTS	0.985236
AC007182.6	0.985217
CYP2J2	0.985193
ING2	0.98516
OTC	0.985149
PDCD4	0.985147
GGT1	0.985062
TMEM117	0.985054
DEPDC7	0.985007
SLC6A4	0.984978
RP13-497K6.1	0.984907
PXMP2	0.984903
P2RY4	0.984889
FLVCR2	0.98487
MGC32805	0.984787
U91328.19	0.984763
PRODH	0.984756
FAM47E-STBD1	0.984734
NAAA	0.984719
WNK2	0.984638
LEAP2	0.984623
GPD1L	0.984603
FADS6	0.984577
C2orf88	0.984571
TMEM252	0.984405
USP2	0.984352
PDZK1	0.984345
CHST5	0.984226
PEX11A	0.98407
CXXC4	0.984066
ZNF57	0.984035
GFRA2	0.984027
MCUR1	0.983848
RP11-766F14.1	0.983844
TUBAL3	0.98382
AKR1B10	0.983808
ZSWIM5	0.983805
MAF	0.983795
TPRG1L	0.983689
CYP2U1	0.983688
RP11-760H22.2	0.983685
RP11-50I19.2	0.983685
CYP2C18	0.983665
COL2A1	0.983571
SLC51B	0.983565
HHLA2	0.983516
SEC16B	0.983431
RP11-361L15.4	0.983402
SLC7A7	0.983357
SLC25A34	0.983347
MOGAT3	0.98329
TSHZ1	0.98328
FOXD1-AS1	0.983258
MATN2	0.983185
DHRS11	0.982947
KLF5	0.982909
SLC28A2	0.982835
APOB	0.98267
SUSD2	0.982661
CISD1	0.982648
SPINT1	0.982605
PTPN3	0.982584
GPRIN2	0.982352
NPY	0.982291
TRHDE-AS1	0.982207
TNNC2	0.982205
TMEM161B-AS1	0.982177
FAM109A	0.982168
TESK2	0.982094
RAPGEFL1	0.98203
SLC5A12	0.981975
LINC00294	0.981943
PAQR5	0.981887
F10	0.981886
IL17RE	0.981811
BDH2	0.981808
XXyac-YM21GA2.7	0.981805
GOLIM4	0.981801
CYP2B6	0.981799
HNF4A-AS1	0.981693
ABHD6	0.981647
EZR	0.981631
SLC51A	0.981623
GATA6-AS1	0.98161
PROM1	0.981608
ECI2	0.981562
BPHL	0.981542
PHKA2-AS1	0.981519
LMO7	0.981483
SEMA4G	0.981421
AGPAT9	0.981403
RP5-894A10.2	0.981279
TMEM220-AS1	0.981249
SLC6A20	0.981167
CLRN3	0.981163
CKMT2	0.981113
TINAG	0.981084
GDA	0.981073
SLC2A5	0.981023
RP11-549B18.1	0.980999
TTC36	0.98099
IYD	0.98099
RP11-326L2.1	0.980981
SLC26A3	0.980948
SLC25A48	0.980924
GRAMD1B	0.980845
RP11-244F12.2	0.9808
HSD3B1	0.980783
MLXIPL	0.980776
MGAM	0.980723
AP000344.3	0.980701
PRLR	0.980688
RDH5	0.980557
ACADM	0.980554
HAAO	0.980467
FGFR3	0.980407
PSORS1C3	0.980377
CYP4F2	0.980321
KCNK5	0.980208
GLYCTK	0.980175
PHYHIPL	0.980163
HOOK2	0.98016
DHRS4-AS1	0.980012
PLXNA2	0.980001

## Sheet: Functional Enrichment
GO: Molecular Function			FDR<0.05								transporter activity; GO:0005215						lipid metabolic process; GO:0006629						apical part of cell; GO:0045177						brush border; GO:0005903						microvillus; GO:0005902						cluster of actin-based cell projections; GO:0098862						basal part of cell; GO:0045178
ID	ID	Name		pValue	FDR B&H	Genes from Input	Genes in Annotation				Entrez Gene ID	Gene Symbol	Gene Name	Original Symbol			Entrez Gene ID	Gene Symbol	Gene Name	Original Symbol			Entrez Gene ID	Gene Symbol	Gene Name	Original Symbol			Entrez Gene ID	Gene Symbol	Gene Name	Original Symbol			Entrez Gene ID	Gene Symbol	Gene Name	Original Symbol			Entrez Gene ID	Gene Symbol	Gene Name	Original Symbol			Entrez Gene ID	Gene Symbol	Gene Name
1	GO:0008509	anion transmembrane transporter activity		1.269e-12	1.409e-09	39	516				1	10	NAT2	N-acetyltransferase 2	NAT2		1	2053	EPHX2	epoxide hydrolase 2	EPHX2		1	2064	ERBB2	erb-b2 receptor tyrosine kinase 2	ERBB2		1	79901	CYBRD1	cytochrome b reductase 1	CYBRD1		1	2064	ERBB2	erb-b2 receptor tyrosine kinase 2	ERBB2		1	79901	CYBRD1	cytochrome b reductase 1	CYBRD1		1	2064	ERBB2
2	GO:0005215	transporter activity		6.251e-11	3.469e-08	65	1366	v			2	1139	CHRNA7	cholinergic receptor nicotinic alpha 7 subunit	CHRNA7		2	1040	CDS1	CDP-diacylglycerol synthase 1	CDS1		2	2065	ERBB3	erb-b2 receptor tyrosine kinase 3	ERBB3		2	5174	PDZK1	PDZ domain containing 1	PDZK1		2	79901	CYBRD1	cytochrome b reductase 1	CYBRD1		2	5174	PDZK1	PDZ domain containing 1	PDZK1		2	2065	ERBB3
3	GO:0022857	transmembrane transporter activity		9.761e-11	3.612e-08	61	1250				3	5243	ABCB1	ATP binding cassette subfamily B member 1	ABCB1		3	28	ABO	ABO, alpha 1-3-N-acetylgalactosaminyltransferase and alpha 1-3-galactosyltransferase	ABO		3	5169	ENPP3	ectonucleotide pyrophosphatase/phosphodiesterase 3	ENPP3		3	5243	ABCB1	ATP binding cassette subfamily B member 1	ABCB1		3	5174	PDZK1	PDZ domain containing 1	PDZK1		3	79955	PDZD7	PDZ domain containing 7	PDZD7		3	3248	HPGD
4	GO:0015075	ion transmembrane transporter activity		2.741e-10	7.606e-08	55	1090				4	57476	GRAMD1B	GRAM domain containing 1B	GRAMD1B		4	34	ACADM	acyl-CoA dehydrogenase medium chain	ACADM		4	5174	PDZK1	PDZ domain containing 1	PDZK1		4	9429	ABCG2	ATP binding cassette subfamily G member 2 (Junior blood group)	ABCG2		4	5243	ABCB1	ATP binding cassette subfamily B member 1	ABCB1		4	5243	ABCB1	ATP binding cassette subfamily B member 1	ABCB1		4	200931	SLC51A
5	GO:0046943	carboxylic acid transmembrane transporter activity		6.573e-10	1.342e-07	20	180				5	81033	KCNH6	potassium voltage-gated channel subfamily H member 6	KCNH6		5	5164	PDK2	pyruvate dehydrogenase kinase 2	PDK2		5	1139	CHRNA7	cholinergic receptor nicotinic alpha 7 subunit	CHRNA7		5	1244	ABCC2	ATP binding cassette subfamily C member 2	ABCC2		5	140453	MUC17	mucin 17, cell surface associated	MUC17		5	9429	ABCG2	ATP binding cassette subfamily G member 2 (Junior blood group)	ABCG2		5	7430	EZR
6	GO:0005342	organic acid transmembrane transporter activity		7.256e-10	1.342e-07	20	181				6	29850	TRPM5	transient receptor potential cation channel subfamily M member 5	TRPM5		6	51	ACOX1	acyl-CoA oxidase 1	ACOX1		6	5243	ABCB1	ATP binding cassette subfamily B member 1	ABCB1		6	7429	VIL1	villin 1	VIL1		6	9429	ABCG2	ATP binding cassette subfamily G member 2 (Junior blood group)	ABCG2		6	1244	ABCC2	ATP binding cassette subfamily C member 2	ABCC2		6	368	ABCC6
7	GO:0015293	symporter activity		8.536e-09	1.353e-06	17	149				7	10424	PGRMC2	progesterone receptor membrane component 2	PGRMC2		7	57406	ABHD6	abhydrolase domain containing 6, acylglycerol lipase	ABHD6		7	140453	MUC17	mucin 17, cell surface associated	MUC17		7	7430	EZR	ezrin	EZR		7	1244	ABCC2	ATP binding cassette subfamily C member 2	ABCC2		7	7429	VIL1	villin 1	VIL1		7	6514	SLC2A2
8	GO:0022804	active transmembrane transporter activity		1.191e-08	1.653e-06	25	326				8	6330	SCN4B	sodium voltage-gated channel beta subunit 4	SCN4B		8	2110	ETFDH	electron transfer flavoprotein dehydrogenase	ETFDH		8	9429	ABCG2	ATP binding cassette subfamily G member 2 (Junior blood group)	ABCG2		8	6476	SI	sucrase-isomaltase	SI		8	7429	VIL1	villin 1	VIL1		8	7430	EZR	ezrin	EZR		8	6523	SLC5A1
9	GO:0015370	solute:sodium symporter activity		4.798e-08	5.666e-06	12	78				9	9429	ABCG2	ATP binding cassette subfamily G member 2 (Junior blood group)	ABCG2		9	3172	HNF4A	hepatocyte nuclear factor 4 alpha	HNF4A		9	159963	SLC5A12	solute carrier family 5 member 12	SLC5A12		9	6514	SLC2A2	solute carrier family 2 member 2	SLC2A2		9	7430	EZR	ezrin	EZR		9	6476	SI	sucrase-isomaltase	SI		9	123264	SLC51B
10	GO:0015318	inorganic molecular entity transmembrane transporter activity		5.104e-08	5.666e-06	46	965				10	159963	SLC5A12	solute carrier family 5 member 12	SLC5A12		10	9331	B4GALT6	beta-1,4-galactosyltransferase 6	B4GALT6		10	1244	ABCC2	ATP binding cassette subfamily C member 2	ABCC2		10	6519	SLC3A1	solute carrier family 3 member 1	SLC3A1		10	6476	SI	sucrase-isomaltase	SI		10	8556	CDC14A	cell division cycle 14A	CDC14A		10	6584	SLC22A5
											11	1244	ABCC2	ATP binding cassette subfamily C member 2	ABCC2		11	8309	ACOX2	acyl-CoA oxidase 2	ACOX2		11	7430	EZR	ezrin	EZR		11	6523	SLC5A1	solute carrier family 5 member 1	SLC5A1		11	6514	SLC2A2	solute carrier family 2 member 2	SLC2A2		11	6514	SLC2A2	solute carrier family 2 member 2	SLC2A2		11	476	ATP1A1
GO: Biological Process											12	200931	SLC51A	solute carrier family 51 subunit alpha	SLC51A		12	130	ADH6	alcohol dehydrogenase 6 (class V)	ADH6		12	54566	EPB41L4B	erythrocyte membrane protein band 4.1 like 4B	EPB41L4B		12	6584	SLC22A5	solute carrier family 22 member 5	SLC22A5		12	6519	SLC3A1	solute carrier family 3 member 1	SLC3A1		12	6519	SLC3A1	solute carrier family 3 member 1	SLC3A1		12	1525	CXADR
	ID	Name		pValue	FDR B&H	Genes from Input	Genes in Annotation				13	79085	SLC25A23	solute carrier family 25 member 23	SLC25A23		13	4259	MGST3	microsomal glutathione S-transferase 3	MGST3		13	56624	ASAH2	N-acylsphingosine amidohydrolase 2	ASAH2		13	54716	SLC6A20	solute carrier family 6 member 20	SLC6A20		13	6523	SLC5A1	solute carrier family 5 member 1	SLC5A1		13	6523	SLC5A1	solute carrier family 5 member 1	SLC5A1		13	4640	MYO1A
1	GO:0019752	carboxylic acid metabolic process		1.009e-17	2.671e-14	69	1131				14	28982	FLVCR1	FLVCR heme transporter 1	FLVCR1		14	3248	HPGD	15-hydroxyprostaglandin dehydrogenase	HPGD		14	6476	SI	sucrase-isomaltase	SI		14	85477	SCIN	scinderin	SCIN		14	6555	SLC10A2	solute carrier family 10 member 2	SLC10A2		14	6584	SLC22A5	solute carrier family 22 member 5	SLC22A5		14	1636	ACE
2	GO:0043436	oxoacid metabolic process		1.257e-17	2.671e-14	70	1165				15	57657	HCN3	hyperpolarization activated cyclic nucleotide gated potassium channel 3	HCN3		15	7364	UGT2B7	UDP glucuronosyltransferase family 2 member B7	UGT2B7		15	8529	CYP4F2	cytochrome P450 family 4 subfamily F member 2	CYP4F2		15	140803	TRPM6	transient receptor potential cation channel subfamily M member 6	TRPM6		15	6584	SLC22A5	solute carrier family 22 member 5	SLC22A5		15	54716	SLC6A20	solute carrier family 6 member 20	SLC6A20		15	9843	HEPH
3	GO:0006082	organic acid metabolic process		1.609e-17	2.671e-14	71	1200				16	338	APOB	apolipoprotein B	APOB		16	6344	SCTR	secretin receptor	SCTR		16	6505	SLC1A1	solute carrier family 1 member 1	SLC1A1		16	4640	MYO1A	myosin IA	MYO1A		16	54716	SLC6A20	solute carrier family 6 member 20	SLC6A20		16	85477	SCIN	scinderin	SCIN		16	9963	SLC23A1
4	GO:0032787	monocarboxylic acid metabolic process		4.06e-17	5.056e-14	54	745				17	55640	FLVCR2	FLVCR heme transporter 2	FLVCR2		17	3283	HSD3B1	hydroxy-delta-5-steroid dehydrogenase, 3 beta- and steroid delta-isomerase 1	HSD3B1		17	368	ABCC6	ATP binding cassette subfamily C member 6	ABCC6		17	4645	MYO5B	myosin VB	MYO5B		17	85477	SCIN	scinderin	SCIN		17	140803	TRPM6	transient receptor potential cation channel subfamily M member 6	TRPM6		17	9056	SLC7A7
5	GO:0006629	lipid metabolic process		2.347e-14	2.339e-11	78	1612				18	6505	SLC1A1	solute carrier family 1 member 1	SLC1A1		18	2261	FGFR3	fibroblast growth factor receptor 3	FGFR3		18	6514	SLC2A2	solute carrier family 2 member 2	SLC2A2		18	1600	DAB1	DAB adaptor protein 1	DAB1		18	140803	TRPM6	transient receptor potential cation channel subfamily M member 6	TRPM6		18	4640	MYO1A	myosin IA	MYO1A		18	5028	P2RY1
6	GO:0006631	fatty acid metabolic process		1.836e-13	1.524e-10	37	457				19	368	ABCC6	ATP binding cassette subfamily C member 6	ABCC6		19	10455	ECI2	enoyl-CoA delta isomerase 2	ECI2		19	6518	SLC2A5	solute carrier family 2 member 5	SLC2A5		19	53841	CDHR5	cadherin related family member 5	CDHR5		19	4640	MYO1A	myosin IA	MYO1A		19	4645	MYO5B	myosin VB	MYO5B		19	5030	P2RY4
7	GO:0044255	cellular lipid metabolic process		3.919e-13	2.789e-10	62	1173				20	6512	SLC1A7	solute carrier family 1 member 7	SLC1A7		20	55512	SMPD3	sphingomyelin phosphodiesterase 3	SMPD3		20	6519	SLC3A1	solute carrier family 3 member 1	SLC3A1		20	257629	ANKS4B	ankyrin repeat and sterile alpha motif domain containing 4B	ANKS4B		20	4645	MYO5B	myosin VB	MYO5B		20	1600	DAB1	DAB adaptor protein 1	DAB1		20	153562	MARVELD2
8	GO:0071466	cellular response to xenobiotic stimulus		2.373e-11	1.478e-08	21	174				21	6514	SLC2A2	solute carrier family 2 member 2	SLC2A2		21	123099	DEGS2	delta 4-desaturase, sphingolipid 2	DEGS2		21	6523	SLC5A1	solute carrier family 5 member 1	SLC5A1		21	1636	ACE	angiotensin I converting enzyme	ACE		21	1600	DAB1	DAB adaptor protein 1	DAB1		21	53841	CDHR5	cadherin related family member 5	CDHR5		21	4072	EPCAM
9	GO:0006805	xenobiotic metabolic process		3.073e-11	1.701e-08	19	141				22	6518	SLC2A5	solute carrier family 2 member 5	SLC2A5		22	3294	HSD17B2	hydroxysteroid 17-beta dehydrogenase 2	HSD17B2		22	6555	SLC10A2	solute carrier family 10 member 2	SLC10A2		22	8842	PROM1	prominin 1	PROM1		22	53841	CDHR5	cadherin related family member 5	CDHR5		22	257629	ANKS4B	ankyrin repeat and sterile alpha motif domain containing 4B	ANKS4B		22	1015	CDH17
10	GO:0046395	carboxylic acid catabolic process		6.355e-11	3.165e-08	25	264				23	6519	SLC3A1	solute carrier family 3 member 1	SLC3A1		23	2330	FMO5	flavin containing dimethylaniline monoxygenase 5	FMO5		23	6584	SLC22A5	solute carrier family 22 member 5	SLC22A5		23	9963	SLC23A1	solute carrier family 23 member 1	SLC23A1		23	257629	ANKS4B	ankyrin repeat and sterile alpha motif domain containing 4B	ANKS4B		23	1636	ACE	angiotensin I converting enzyme	ACE
26	GO:0007586	digestion		3.115e-08	5.947e-06	18	190	v			24	6523	SLC5A1	solute carrier family 5 member 1	SLC5A1		24	80168	MOGAT2	monoacylglycerol O-acyltransferase 2	MOGAT2		24	154043	CNKSR3	CNKSR family member 3	CNKSR3		24	1811	SLC26A3	solute carrier family 26 member 3	SLC26A3		24	1636	ACE	angiotensin I converting enzyme	ACE		24	8842	PROM1	prominin 1	PROM1
34	GO:0050892	intestinal absorption		8.461e-08	1.24e-05	10	55	v			25	123264	SLC51B	solute carrier family 51 subunit beta	SLC51B		25	54575	UGT1A10	UDP glucuronosyltransferase family 1 member A10	UGT1A10		25	54716	SLC6A20	solute carrier family 6 member 20	SLC6A20		25	10083	USH1C	USH1 protein network component harmonin	USH1C		25	8842	PROM1	prominin 1	PROM1		25	9963	SLC23A1	solute carrier family 23 member 1	SLC23A1
37	GO:0070633	transepithelial transport		2.064e-07	2.779e-05	8	34	v			26	6532	SLC6A4	solute carrier family 6 member 4	SLC6A4		26	56624	ASAH2	N-acylsphingosine amidohydrolase 2	ASAH2		26	5565	PRKAB2	protein kinase AMP-activated non-catalytic subunit beta 2	PRKAB2		26	59272	ACE2	angiotensin converting enzyme 2	ACE2		26	9963	SLC23A1	solute carrier family 23 member 1	SLC23A1		26	1811	SLC26A3	solute carrier family 26 member 3	SLC26A3
38	GO:0032530	regulation of microvillus organization		2.122e-07	2.781e-05	6	15	v			27	6555	SLC10A2	solute carrier family 10 member 2	SLC10A2		27	79154	DHRS11	dehydrogenase/reductase 11	DHRS11		27	66002	CYP4F12	cytochrome P450 family 4 subfamily F member 12	CYP4F12		27	9153	SLC28A2	solute carrier family 28 member 2	SLC28A2		27	1811	SLC26A3	solute carrier family 26 member 3	SLC26A3		27	10083	USH1C	USH1 protein network component harmonin	USH1C
											28	6561	SLC13A1	solute carrier family 13 member 1	SLC13A1		28	5446	PON3	paraoxonase 3	PON3		28	5590	PRKCZ	protein kinase C zeta	PRKCZ		28	2028	ENPEP	glutamyl aminopeptidase	ENPEP		28	10083	USH1C	USH1 protein network component harmonin	USH1C		28	59272	ACE2	angiotensin converting enzyme 2	ACE2
GO: Cellular Component											29	6584	SLC22A5	solute carrier family 22 member 5	SLC22A5		29	91464	ISX	intestine specific homeobox	ISX		29	5593	PRKG2	protein kinase cGMP-dependent 2	PRKG2								29	59272	ACE2	angiotensin converting enzyme 2	ACE2		29	9153	SLC28A2	solute carrier family 28 member 2	SLC28A2
	ID	Name		pValue	FDR B&H	Genes from Input	Genes in Annotation				30	54716	SLC6A20	solute carrier family 6 member 20	SLC6A20		30	8529	CYP4F2	cytochrome P450 family 4 subfamily F member 2	CYP4F2		30	476	ATP1A1	ATPase Na+/K+ transporting subunit alpha 1	ATP1A1								30	55200	PLEKHG6	pleckstrin homology and RhoGEF domain containing G6	PLEKHG6		30	2028	ENPEP	glutamyl aminopeptidase	ENPEP
1	GO:0045177	apical part of cell		2.108e-23	1.117e-20	55	562				31	8645	KCNK5	potassium two pore domain channel subfamily K member 5	KCNK5		31	338	APOB	apolipoprotein B	APOB		31	100506658	OCLN	occludin	OCLN								31	9153	SLC28A2	solute carrier family 28 member 2	SLC28A2
2	GO:0016324	apical plasma membrane		1.119e-22	2.966e-20	49	456	v			32	246213	SLC17A8	solute carrier family 17 member 8	SLC17A8		32	283985	FADS6	fatty acid desaturase 6	FADS6		32	140803	TRPM6	transient receptor potential cation channel subfamily M member 6	TRPM6								32	2028	ENPEP	glutamyl aminopeptidase	ENPEP
3	GO:0005903	brush border		6.329e-19	1.118e-16	28	161	v			33	5590	PRKCZ	protein kinase C zeta	PRKCZ		33	6555	SLC10A2	solute carrier family 10 member 2	SLC10A2		33	4640	MYO1A	myosin IA	MYO1A
4	GO:0005902	microvillus		2.931e-17	3.883e-15	32	252	v			34	476	ATP1A1	ATPase Na+/K+ transporting subunit alpha 1	ATP1A1		34	26027	ACOT11	acyl-CoA thioesterase 11	ACOT11		34	4645	MYO5B	myosin VB	MYO5B
5	GO:0098862	cluster of actin-based cell projections		1.405e-16	1.49e-14	30	230	v			35	54762	GRAMD1C	GRAM domain containing 1C	GRAMD1C		35	5565	PRKAB2	protein kinase AMP-activated non-catalytic subunit beta 2	PRKAB2		35	1600	DAB1	DAB adaptor protein 1	DAB1
6	GO:0032432	actin filament bundle		2.689e-14	2.376e-12	33	340				36	2542	SLC37A4	solute carrier family 37 member 4	SLC37A4		36	26061	HACL1	2-hydroxyacyl-CoA lyase 1	HACL1		36	53841	CDHR5	cadherin related family member 5	CDHR5
7	GO:0098858	actin-based cell projection		2.14e-13	1.62e-11	35	411	v			37	140803	TRPM6	transient receptor potential cation channel subfamily M member 6	TRPM6		37	66002	CYP4F12	cytochrome P450 family 4 subfamily F member 12	CYP4F12		37	9854	C2CD2L	C2CD2 like	C2CD2L
8	GO:0031526	brush border membrane		2.795e-12	1.657e-10	17	94				38	206358	SLC36A1	solute carrier family 36 member 1	SLC36A1		38	476	ATP1A1	ATPase Na+/K+ transporting subunit alpha 1	ATP1A1		38	8842	PROM1	prominin 1	PROM1
9	GO:0005884	actin filament		2.814e-12	1.657e-10	40	576				39	63027	SLC22A23	solute carrier family 22 member 23	SLC22A23		39	346606	MOGAT3	monoacylglycerol O-acyltransferase 3	MOGAT3		39	3816	KLK1	kallikrein 1	KLK1
10	GO:0015629	actin cytoskeleton		3.13e-09	1.659e-07	45	883	v			40	92736	OTOP2	otopetrin 2	OTOP2		40	2542	SLC37A4	solute carrier family 37 member 4	SLC37A4		40	9963	SLC23A1	solute carrier family 23 member 1	SLC23A1
11	GO:0031253	cell projection membrane		1.987e-07	9.572e-06	26	419				41	7782	SLC30A4	solute carrier family 30 member 4	SLC30A4		41	5618	PRLR	prolactin receptor	PRLR		41	2813	GP2	glycoprotein 2	GP2
12	GO:0009925	basal plasma membrane		4.08e-07	1.802e-05	22	325				42	9854	C2CD2L	C2CD2 like	C2CD2L		42	27124	INPP5J	inositol polyphosphate-5-phosphatase J	INPP5J		42	1803	DPP4	dipeptidyl peptidase 4	DPP4
13	GO:0016323	basolateral plasma membrane		5.619e-07	2.291e-05	20	279	v			43	23171	GPD1L	glycerol-3-phosphate dehydrogenase 1 like	GPD1L		43	51703	ACSL5	acyl-CoA synthetase long chain family member 5	ACSL5		43	8972	MGAM	maltase-glucoamylase	MGAM
14	GO:0045178	basal part of cell		1.413e-06	5.35e-05	22	350				44	5774	PTPN3	protein tyrosine phosphatase non-receptor type 3	PTPN3		44	284161	GDPD1	glycerophosphodiester phosphodiesterase domain containing 1	GDPD1		44	1811	SLC26A3	solute carrier family 26 member 3	SLC26A3
20	GO:0005789	endoplasmic reticulum membrane		8.846e-05	0.002331	43	1211	v			45	2705	GJB1	gap junction protein beta 1	GJB1		45	1555	CYP2B6	cytochrome P450 family 2 subfamily B member 6	CYP2B6		45	10050	SLC17A4	solute carrier family 17 member 4	SLC17A4
22	GO:0098827	endoplasmic reticulum subcompartment		9.699e-05	0.002336	43	1216				46	3760	KCNJ3	potassium inwardly rectifying channel subfamily J member 3	KCNJ3		46	1559	CYP2C9	cytochrome P450 family 2 subfamily C member 9	CYP2C9		46	10083	USH1C	USH1 protein network component harmonin	USH1C
35	GO:0031907	microbody lumen		0.0008669	0.01276	6	58				47	3769	KCNJ13	potassium inwardly rectifying channel subfamily J member 13	KCNJ13		47	1562	CYP2C18	cytochrome P450 family 2 subfamily C member 18	CYP2C18		47	115584	SLC5A11	solute carrier family 5 member 11	SLC5A11
50	GO:0005923	bicellular tight junction		0.004161	0.04411	8	132				48	5825	ABCD3	ATP binding cassette subfamily D member 3	ABCD3		48	27163	NAAA	N-acylethanolamine acid amidase	NAAA		48	59272	ACE2	angiotensin converting enzyme 2	ACE2
											49	9963	SLC23A1	solute carrier family 23 member 1	SLC23A1		49	1573	CYP2J2	cytochrome P450 family 2 subfamily J member 2	CYP2J2		49	5028	P2RY1	purinergic receptor P2Y1	P2RY1
Pathway											50	153328	SLC25A48	solute carrier family 25 member 48	SLC25A48		50	1577	CYP3A5	cytochrome P450 family 3 subfamily A member 5	CYP3A5		50	5030	P2RY4	pyrimidinergic receptor P2Y4	P2RY4
	ID	Name		pValue	FDR B&H	Genes from Input	Genes in Annotation				51	4852	NPY	neuropeptide Y	NPY		51	84532	ACSS1	acyl-CoA synthetase short chain family member 1	ACSS1		51	4008	LMO7	LIM domain 7	LMO7
1	132956	Metabolic pathways	BioSystems: KEGG	1.504e-10	1.544e-07	65	1272	v			52	65268	WNK2	WNK lysine deficient protein kinase 2	WNK2		52	56898	BDH2	3-hydroxybutyrate dehydrogenase 2	BDH2		52	5037	PEBP1	phosphatidylethanolamine binding protein 1	PEBP1
2	M39588	Metapathway biotransformation Phase I and II	MSigDB C2 BIOCARTA (v7.5.1)	1.642e-10	1.544e-07	22	185				53	1811	SLC26A3	solute carrier family 26 member 3	SLC26A3		53	2627	GATA6	GATA binding protein 6	GATA6		53	153562	MARVELD2	MARVEL domain containing 2	MARVELD2
3	1270189	Biological oxidations	BioSystems: REACTOME	1.417e-09	8.88e-07	23	226				54	80704	SLC19A3	solute carrier family 19 member 3	SLC19A3		54	8800	PEX11A	peroxisomal biogenesis factor 11 alpha	PEX11A		54	4072	EPCAM	epithelial cell adhesion molecule	EPCAM
4	M9257	Drug metabolism - cytochrome P450	MSigDB C2 BIOCARTA (v7.5.1)	6.042e-09	2.84e-06	13	72				55	10050	SLC17A4	solute carrier family 17 member 4	SLC17A4		55	54884	RETSAT	retinol saturase	RETSAT		55	2028	ENPEP	glutamyl aminopeptidase	ENPEP
5	1270190	Phase 1 - Functionalization of compounds	BioSystems: REACTOME	2.514e-08	9.451e-06	15	111				56	57156	TMEM63C	transmembrane protein 63C	TMEM63C		56	2678	GGT1	gamma-glutamyltransferase 1	GGT1
6	83032	Drug metabolism - cytochrome P450	BioSystems: KEGG	4.308e-08	1.35e-05	12	70				57	84804	MFSD9	major facilitator superfamily domain containing 9	MFSD9		57	8824	CES2	carboxylesterase 2	CES2
7	M39611	Irinotecan pathway	MSigDB C2 BIOCARTA (v7.5.1)	1.814e-07	4.871e-05	6	13				58	2893	GRIA4	glutamate ionotropic receptor AMPA type subunit 4	GRIA4		58	3706	ITPKA	inositol-trisphosphate 3-kinase A	ITPKA
8	M39428	Nuclear receptors meta-pathway	MSigDB C2 BIOCARTA (v7.5.1)	2.499e-07	5.512e-05	24	321				59	9056	SLC7A7	solute carrier family 7 member 7	SLC7A7		59	23171	GPD1L	glycerol-3-phosphate dehydrogenase 1 like	GPD1L
9	673221	Chemical carcinogenesis	BioSystems: KEGG	2.639e-07	5.512e-05	12	82				60	115584	SLC5A11	solute carrier family 5 member 11	SLC5A11		60	56994	CHPT1	choline phosphotransferase 1	CHPT1
10	M39812	Proximal tubule transport	MSigDB C2 BIOCARTA (v7.5.1)	5.556e-07	0.0001045	10	58	v			61	283537	SLC46A3	solute carrier family 46 member 3	SLC46A3		61	6822	SULT2A1	sulfotransferase family 2A member 1	SULT2A1
11	172847	Protein digestion and absorption	BioSystems: KEGG	7.434e-07	0.0001271	12	90				62	10166	SLC25A15	solute carrier family 25 member 15	SLC25A15		62	10924	SMPDL3A	sphingomyelin phosphodiesterase acid like 3A	SMPDL3A
12	1270001	Metabolism of lipids and lipoproteins	BioSystems: REACTOME	9.576e-07	0.00015	41	816	v			63	81855	SFXN3	sideroflexin 3	SFXN3		63	57016	AKR1B10	aldo-keto reductase family 1 member B10	AKR1B10
											64	9153	SLC28A2	solute carrier family 28 member 2	SLC28A2		64	5825	ABCD3	ATP binding cassette subfamily D member 3	ABCD3
											65	1015	CDH17	cadherin 17	CDH17		65	3816	KLK1	kallikrein 1	KLK1
Disease																	66	285440	CYP4V2	cytochrome P450 family 4 subfamily V member 2	CYP4V2
	ID	Name		pValue	FDR B&H	Genes from Input	Genes in Annotation										67	6927	HNF1A	HNF1 homeobox A	HNF1A
1	C0011991	Diarrhea	DisGeNET BeFree	8.189e-08	0.000547	28	446	v									68	5959	RDH5	retinol dehydrogenase 5	RDH5
2	C0009241	Cognition Disorders	DisGeNET Curated	6.296e-07	0.001484	8	38										69	57171	DOLPP1	dolichyldiphosphatase 1	DOLPP1
3	C0008370	Cholestasis	DisGeNET BeFree	6.665e-07	0.001484	20	276										70	1907	EDN2	endothelin 2	EDN2
4	C0020615	Hypoglycemia	DisGeNET BeFree	1.692e-06	0.002378	20	293										71	2948	GSTM4	glutathione S-transferase mu 4	GSTM4
5	C0038644	Sudden infant death syndrome	DisGeNET BeFree	2.026e-06	0.002378	13	131										72	51085	MLXIPL	MLX interacting protein like	MLXIPL
6	C0087169	Withdrawal Symptoms	DisGeNET BeFree	2.136e-06	0.002378	10	75										73	3991	LIPE	lipase E, hormone sensitive type	LIPE
7	C1443924	Severe diarrhea	DisGeNET BeFree	3.466e-06	0.003308	8	47	v									74	7068	THRB	thyroid hormone receptor beta	THRB
8	C0010054	Coronary Arteriosclerosis	DisGeNET BeFree	4.563e-06	0.00381	49	1262										75	113612	CYP2U1	cytochrome P450 family 2 subfamily U member 1	CYP2U1
9	C0010068	Coronary heart disease	DisGeNET BeFree	7.133e-06	0.005294	53	1432										76	51170	HSD17B11	hydroxysteroid 17-beta dehydrogenase 11	HSD17B11
10	C4551898	Cholestasis, progressive familial intrahepatic 1	DisGeNET BeFree	8.291e-06	0.005538	7	38										77	5105	PCK1	phosphoenolpyruvate carboxykinase 1	PCK1
14	C0524620	Metabolic Syndrome X	DisGeNET BeFree	2.386e-05	0.0108	42	1083										78	5106	PCK2	phosphoenolpyruvate carboxykinase 2, mitochondrial	PCK2
2	C0009404	Colorectal Neoplasms	DisGeNET BeFree	4.885e-05	0.01432	27	589
24	C0025517	Metabolic Diseases	DisGeNET BeFree	5.147e-05	0.01432	37	937
43	C0017178	Gastrointestinal Diseases	DisGeNET BeFree	0.0002173	0.03166	10	127
50	C0221715	Intestinal carcinoma	DisGeNET BeFree	0.0002526	0.03166	3	7
[truncated: 17 more columns]
