# Supplementary material for: Reduced LHFPL3-AS2 lncRNA expression is linked to altered epithelial polarity and proliferation, and to ileal ulceration in Crohn disease
Source: Sci Rep. 2023 Nov 22;13:20513. doi: 10.1038/s41598-023-47997-7 (PMC10665440; doi:10.1038/s41598-023-47997-7)
Supplement: Supplementary file 2 — Supplementary Information 2. [file 41598_2023_47997_MOESM2_ESM.xlsx]

## Sheet: 584_LHFPL3-AS2 RNA-seq genes
Dataset S2: Differentially expressed genes between LHFPL3-AS2 knockdown and controls Caco-2 cells [fold change differences (FC) >=1.5 and false discovery rate correction (FDR<= 0.05)]
gene	FDR corrected p value	p value	direction ([LHFPL3-AS2 g2] Vs [gEmpty])	FC ([LHFPL3-AS2 g2] Vs [gEmpty])	Log FC ([LHFPL3-AS2 g2] Vs [gEmpty])
KCNJ8	0.0190916	0.00171122	down	-40.0107	-5.32231
ACTL8	0.0179335	0.00104792	down	-22.9209	-4.51859
CDH11	0.0205044	0.00199234	down	-18.8206	-4.23424
UCHL1	0.0205172	0.00203488	down	-15.3919	-3.9441
WT1	0.0166547	0.0007464	down	-15.2631	-3.93197
SUSD3	0.0208767	0.00219548	down	-14.8262	-3.89008
IFI30	0.030633	0.00677841	down	-14.4874	-3.85673
TP53I11	0.0487467	0.0196291	down	-14.4535	-3.85335
SLC25A20	0.0237964	0.00304104	down	-14.3773	-3.84572
IFRD2	0.0174195	0.000924035	down	-13.3521	-3.73899
SDC2	0.0281392	0.00504293	down	-11.0246	-3.46265
LEF1	0.0194242	0.0017743	down	-10.601	-3.40613
RASL11B	0.0208767	0.00217382	down	-9.21476	-3.20395
MAOB	0.0233563	0.00292149	down	-9.17328	-3.19744
SLC29A1	0.0149289	0.000591773	down	-8.71657	-3.12376
IKZF2	0.0303947	0.00657879	down	-8.62562	-3.10863
PIM2	0.040436	0.0134426	down	-8.6053	-3.10523
DBNDD2	0.030633	0.0067181	down	-8.00367	-3.00066
CDR2L	0.0144833	0.000484392	down	-7.92351	-2.98614
UNC119	0.0298761	0.00626855	down	-7.91361	-2.98434
FRMD4B	0.00656408	2.30204e-05	down	-7.89579	-2.98108
SLC41A3	0.0487467	0.0195617	down	-7.67155	-2.93952
CD14	0.0316559	0.00775793	down	-7.62039	-2.92986
ITPKA	0.0169524	0.0008259	down	-7.53185	-2.913
TCF4	0.0144833	0.000462667	down	-7.38342	-2.88429
ETV5	0.0174195	0.000876641	down	-7.30373	-2.86863
BMP4	0.018658	0.00134487	down	-6.86209	-2.77865
PVRL1	0.0187759	0.00158469	down	-6.82032	-2.76984
CCNE1	0.0154339	0.000655028	down	-6.80167	-2.76589
PTPRM	0.0168812	0.000779133	down	-6.59332	-2.72101
AGT	0.0149289	0.00053106	down	-6.56138	-2.714
SCRIB	0.0149289	0.000572204	down	-6.51453	-2.70366
UBE2L6	0.0132681	0.000254096	down	-6.46101	-2.69176
NKD1	0.0105632	9.18538e-05	down	-6.38125	-2.67384
IGDCC3	0.0203823	0.00196325	down	-6.29802	-2.6549
STRA13	0.019586	0.00183414	down	-6.24491	-2.64268
ABCC9	0.0132681	0.0002815	down	-6.17164	-2.62565
FAM127B	0.0355449	0.0100383	down	-6.06181	-2.59975
PYCR2	0.0239916	0.00319788	down	-5.95122	-2.57319
TGFBI	0.0386844	0.0124722	down	-5.9431	-2.57122
NDUFA1	0.0249364	0.00362222	down	-5.86539	-2.55223
TSPAN9	0.0360636	0.0102522	down	-5.84382	-2.54691
ARL4C	0.0132681	0.000283998	down	-5.81585	-2.53999
PROB1	0.0220435	0.00248401	down	-5.77917	-2.53086
FUCA1	0.0249364	0.00363621	down	-5.77749	-2.53044
COX14	0.0281392	0.00495316	down	-5.65914	-2.50058
SLC2A3	0.0122065	0.000122136	down	-5.53218	-2.46785
ACOT7	0.0481563	0.0187471	down	-5.49953	-2.45931
ZBED6CL	0.0169524	0.000827607	down	-5.49516	-2.45816
DKK1	0.0485313	0.0192433	down	-5.45683	-2.44806
GORASP1	0.0267778	0.00457035	down	-5.45054	-2.4464
APMAP	0.0283506	0.00540462	down	-5.43285	-2.44171
CCDC88A	0.0174195	0.00097173	down	-5.41898	-2.43802
FRMD8	0.0132681	0.000195572	down	-5.35689	-2.4214
SPAG8	0.018658	0.00130373	down	-5.34121	-2.41717
TEX264	0.0190916	0.00168723	down	-5.33311	-2.41498
TMEM109	0.0149289	0.000546521	down	-5.29847	-2.40557
PSMB10	0.0144833	0.000430028	down	-5.26947	-2.39766
BMP7	0.0215002	0.00238731	down	-5.26531	-2.39652
TUBB6	0.0267778	0.00457339	down	-5.2504	-2.39243
TMEM256	0.0144833	0.000373987	down	-5.23889	-2.38926
SLC1A5	0.0335269	0.00899018	down	-5.23396	-2.3879
CDH3	0.0220435	0.00249187	down	-5.21576	-2.38288
SCAP	0.0281639	0.00526835	down	-5.18551	-2.37449
ZC3HC1	0.0414295	0.0139007	down	-5.17768	-2.37231
ABCA3	0.0382025	0.0120454	down	-5.17216	-2.37077
PRDX2	0.00952717	7.64723e-05	down	-5.14162	-2.36222
BCL2L12	0.0355422	0.00996133	down	-5.05627	-2.33807
MT-ND1	0.0335269	0.00899283	down	-5.0549	-2.33768
MYDGF	0.0174195	0.000965846	down	-5.04597	-2.33513
DDR1	0.0214966	0.00237253	down	-5.04397	-2.33456
TYK2	0.0360921	0.0104052	down	-5.04289	-2.33425
MT-ND3	0.0294511	0.00575232	down	-5.04115	-2.33375
RRAGA	0.0278792	0.0048672	down	-5.02176	-2.32819
MRPS24	0.0333194	0.00867651	down	-4.98116	-2.31648
DLL3	0.0233563	0.00291521	down	-4.95684	-2.30942
BCAT1	0.0190916	0.00170856	down	-4.94868	-2.30704
PACSIN3	0.0233563	0.0029127	down	-4.89039	-2.28995
PFKP	0.0206153	0.00206842	down	-4.8892	-2.2896
DKK3	0.0316559	0.00779222	down	-4.86617	-2.28279
GAA	0.0196409	0.00185242	down	-4.83035	-2.27213
DUSP23	0.0249364	0.00360989	down	-4.78088	-2.25727
EMD	0.0266041	0.00442484	down	-4.69022	-2.22966
CCND3	0.0250566	0.00368873	down	-4.67354	-2.22452
TUBG1	0.0186461	0.00127368	down	-4.67014	-2.22347
CAB39L	0.0237964	0.00308795	down	-4.62021	-2.20796
APELA	0.0265645	0.00433494	down	-4.60826	-2.20422
GPX7	0.0251257	0.00381508	down	-4.58654	-2.19741
NID1	0.00747205	5.49783e-05	down	-4.56392	-2.19027
GLIS2	0.0246756	0.00349914	down	-4.54689	-2.18488
PALM3	0.0487467	0.0195945	down	-4.54329	-2.18374
TIMM23	0.036835	0.0110875	down	-4.50465	-2.17141
FDPS	0.0340459	0.00927667	down	-4.49387	-2.16796
FGFR4	0.0495902	0.0201454	down	-4.43624	-2.14934
FAM174B	0.0187759	0.0014915	down	-4.43146	-2.14778
C6orf48	0.0453218	0.0169379	down	-4.41253	-2.14161
IL1R1	0.00656408	2.13897e-05	down	-4.41115	-2.14115
RHBDF2	0.0149289	0.00056672	down	-4.35948	-2.12416
TSPAN4	0.042098	0.0147402	down	-4.34947	-2.12084
CCDC51	0.041567	0.0140399	down	-4.33571	-2.11627
MYCN	0.030633	0.00699412	down	-4.31288	-2.10865
DNPH1	0.0316559	0.0074437	down	-4.30991	-2.10766
GPX1	0.0316559	0.00749072	down	-4.30832	-2.10712
G6PD	0.0294511	0.00573482	down	-4.30296	-2.10533
ANXA9	0.0269203	0.00462777	down	-4.29241	-2.10179
COLGALT1	0.0180297	0.0011457	down	-4.27403	-2.0956
EXOSC5	0.0298761	0.0062176	down	-4.24946	-2.08728
SH3BP5	0.0240262	0.00324877	down	-4.24663	-2.08632
LAPTM4A	0.0233563	0.00286481	down	-4.24361	-2.08529
PGAM1	0.0233563	0.00285868	down	-4.22052	-2.07742
RAP1GAP2	0.0122065	0.000135734	down	-4.20876	-2.0734
NDUFAB1	0.0382025	0.0120539	down	-4.17559	-2.06198
FGFR1	0.0366509	0.010934	down	-4.14303	-2.05069
PGM1	0.0144833	0.000464163	down	-4.13621	-2.04831
MT-CO2	0.041567	0.014041	down	-4.11186	-2.03979
TM7SF3	0.0363552	0.0106512	down	-4.09329	-2.03326
BCS1L	0.0183416	0.00121459	down	-4.06759	-2.02417
NCBP2-AS2	0.0410105	0.013661	down	-4.06175	-2.0221
TRIP6	0.0149289	0.00055656	down	-4.0453	-2.01625
COPRS	0.0442842	0.016203	down	-4.03485	-2.01252
POLR2G	0.0211034	0.00229913	down	-4.02739	-2.00984
ADAM23	0.0144833	0.000415659	down	-4.02375	-2.00854
SIRPA	0.0360921	0.0104012	down	-4.00715	-2.00258
PPIH	0.0122065	0.000138076	down	-3.99507	-1.99822
TMED9	0.00656408	1.9497e-05	down	-3.979	-1.99241
FANCG	0.024224	0.00340611	down	-3.94247	-1.9791
SNX12	0.0343409	0.00946384	down	-3.92521	-1.97277
NAT9	0.0154339	0.000660716	down	-3.92239	-1.97173
C17orf96	0.0363552	0.0105885	down	-3.91335	-1.96841
GGH	0.0298761	0.00629496	down	-3.89501	-1.96163
VANGL1	0.0433114	0.0155573	down	-3.88935	-1.95953
GRIN2B	0.0251207	0.00376612	down	-3.88757	-1.95887
TMEM54	0.0340459	0.00926175	down	-3.88635	-1.95842
MLF2	0.0239916	0.00318279	down	-3.8808	-1.95635
AP1M2	0.0438093	0.0158241	down	-3.86415	-1.95015
GAPDH	0.0433114	0.0155358	down	-3.85874	-1.94813
CYC1	0.024224	0.00341238	down	-3.83647	-1.93978
KISS1R	0.0224497	0.00260658	down	-3.80791	-1.929
CRTC3	0.0298761	0.0060463	down	-3.80701	-1.92866
MAP7D3	0.0366509	0.0109094	down	-3.79201	-1.92296
ADAMTSL5	0.0223518	0.00256345	down	-3.78319	-1.9196
NDUFS3	0.0247295	0.00352334	down	-3.78259	-1.91938
LMF2	0.0154339	0.000639527	down	-3.77493	-1.91645
TSSC1	0.0187759	0.00142232	down	-3.77371	-1.91598
SMARCD3	0.0187759	0.00146222	down	-3.76273	-1.91178
COX6A1	0.0381913	0.0118023	down	-3.75874	-1.91025
ST14	0.0267008	0.00450073	down	-3.75252	-1.90786
FAM156A	0.0233563	0.00290574	down	-3.72995	-1.89916
STEAP1	0.0333194	0.00869203	down	-3.72422	-1.89694
GAL	0.0420195	0.0143916	down	-3.72339	-1.89662
CAMKV	0.0324864	0.0082213	down	-3.71723	-1.89423
CTSA	0.0453218	0.0169572	down	-3.67625	-1.87823
SYPL1	0.0429757	0.0153218	down	-3.65884	-1.87139
LSR	0.0190916	0.00168362	down	-3.65149	-1.86848
CDC42EP3	0.0298761	0.00629139	down	-3.63497	-1.86194
EXOSC7	0.0181112	0.00117451	down	-3.62626	-1.85848
RASSF8	0.0132681	0.000270763	down	-3.5929	-1.84515
DAG1	0.0187759	0.0015393	down	-3.59072	-1.84427
NT5C3B	0.0144833	0.000413946	down	-3.57386	-1.83748
TRMU	0.0387153	0.0125123	down	-3.57222	-1.83682
MRPL36	0.0363809	0.0107045	down	-3.56718	-1.83478
PLXNA1	0.0252986	0.00385824	down	-3.56705	-1.83473
HSPB1	0.018658	0.00135187	down	-3.55109	-1.82826
DISC1	0.0281392	0.00502119	down	-3.54581	-1.82611
IRF2BPL	0.0382025	0.0121072	down	-3.54324	-1.82507
SLC4A2	0.00656408	7.28096e-06	down	-3.51102	-1.81189
PRR5	0.0390036	0.0126533	down	-3.49714	-1.80617
NDUFA12	0.0381569	0.0117661	down	-3.49301	-1.80447
PITX2	0.0265645	0.0043356	down	-3.49011	-1.80327
ARHGAP29	0.0185564	0.00125364	down	-3.47675	-1.79774
ASS1	0.0442842	0.0161939	down	-3.46987	-1.79488
SLC39A1	0.0293555	0.00566237	down	-3.45153	-1.78724
BGN	0.0382025	0.0120463	down	-3.44687	-1.78529
NAALAD2	0.0187759	0.00153416	down	-3.41901	-1.77358
PFKM	0.0237112	0.00298175	down	-3.41894	-1.77355
ATP5O	0.0296943	0.00592891	down	-3.412	-1.77062
BYSL	0.029452	0.0058313	down	-3.41194	-1.77059
COTL1	0.0345446	0.0095662	down	-3.4047	-1.76753
RRP9	0.0355449	0.0100369	down	-3.4011	-1.766
HMCES	0.036835	0.0110389	down	-3.3854	-1.75933
SLC12A7	0.0228244	0.00270229	down	-3.38306	-1.75833
DEF8	0.0371977	0.0113039	down	-3.37851	-1.75639
PARL	0.0485313	0.0192732	down	-3.36335	-1.7499
H2AFZ	0.0364641	0.0108051	down	-3.35909	-1.74807
F12	0.0144833	0.000392095	down	-3.33472	-1.73757
MYO1D	0.0446608	0.0164961	down	-3.32484	-1.73328
MAFK	0.034748	0.0097155	down	-3.31961	-1.73102
KATNB1	0.0144833	0.000441289	down	-3.30395	-1.72419
FN3KRP	0.0174195	0.000932821	down	-3.28946	-1.71785
CDKN3	0.0299268	0.00636571	down	-3.28592	-1.7163
VPS26B	0.0251207	0.0037706	down	-3.28411	-1.7155
TCTEX1D2	0.0340459	0.00929146	down	-3.26271	-1.70607
ATP5J2	0.0323501	0.00808411	down	-3.25855	-1.70423
HES6	0.0132681	0.000192808	down	-3.23726	-1.69477
RBM38	0.0316559	0.00751529	down	-3.23371	-1.69319
PLXNB1	0.0453218	0.0169767	down	-3.22003	-1.68707
KRTCAP3	0.0132681	0.000258023	down	-3.21625	-1.68538
SLC2A4RG	0.0164006	0.000724039	down	-3.21288	-1.68387
ACD	0.0333533	0.00875322	down	-3.20919	-1.68221
SLC5A9	0.029337	0.00562021	down	-3.19037	-1.67373
MSX2	0.0303947	0.00655798	down	-3.18477	-1.67119
RAB17	0.0487467	0.0196146	down	-3.17977	-1.66892
RPS19BP1	0.0187759	0.00152064	down	-3.17144	-1.66514
PGAP3	0.0149289	0.000598559	down	-3.14104	-1.65124
PTPN23	0.0237964	0.00306284	down	-3.1398	-1.65067
S100A14	0.0360831	0.0103351	down	-3.13697	-1.64937
VEGFB	0.0179335	0.0011036	down	-3.12835	-1.6454
RPS21	0.042098	0.0147554	down	-3.12364	-1.64323
UBAC2	0.0187759	0.00141063	down	-3.12213	-1.64253
CDC25A	0.0211034	0.00230451	down	-3.07329	-1.61978
ANKRD29	0.0132681	0.000197545	down	-3.06223	-1.61458
CCDC170	0.0281696	0.00529475	down	-3.05534	-1.61133
ESYT1	0.0412907	0.013782	down	-3.03768	-1.60297
VOPP1	0.0266041	0.00443419	down	-3.02609	-1.59745
SLC44A2	0.030633	0.00676077	down	-3.02456	-1.59673
TMEM9	0.0267778	0.00456681	down	-2.9944	-1.58227
TAF9	0.0360831	0.0103152	down	-2.96619	-1.56861
CDK2AP2	0.0281392	0.00502635	down	-2.94918	-1.56031
NAA38	0.0332118	0.00857532	down	-2.94764	-1.55956
HPDL	0.0417814	0.0141414	down	-2.94298	-1.55728
CLMP	0.0316559	0.00777442	down	-2.93294	-1.55235
USB1	0.0296943	0.00593886	down	-2.92495	-1.54841
FBLN1	0.045401	0.0170368	down	-2.9222	-1.54705
TAP2	0.0194242	0.00177407	down	-2.92145	-1.54669
TBX2	0.0144833	0.000419287	down	-2.91935	-1.54564
EMC8	0.018658	0.00138531	down	-2.89153	-1.53183
RHOBTB2	0.030633	0.00704251	down	-2.88928	-1.53071
PODXL	0.0329571	0.00844318	down	-2.888	-1.53007
PRSS23	0.0122065	0.000138803	down	-2.88624	-1.52919
UCKL1	0.0487183	0.0194221	down	-2.87519	-1.52366
AHCY	0.0315734	0.00739176	down	-2.86535	-1.51871
TBCB	0.0179335	0.00106789	down	-2.85281	-1.51238
NME2	0.030633	0.00676814	down	-2.84557	-1.50872
IFNGR2	0.0420195	0.014599	down	-2.83742	-1.50458
FANCA	0.0179335	0.00103095	down	-2.83321	-1.50244
TLE4	0.0266041	0.00439693	down	-2.8219	-1.49667
LAGE3	0.0295072	0.00586198	down	-2.80599	-1.48851
YIPF1	0.0207625	0.00211097	down	-2.79958	-1.48521
OCIAD1	0.0267008	0.00448692	down	-2.79796	-1.48437
APOC1	0.0366509	0.0109207	down	-2.77717	-1.47361
CENPM	0.0264043	0.00413985	down	-2.77589	-1.47295
VDAC3	0.0203362	0.0019452	down	-2.77265	-1.47127
PLOD1	0.0382025	0.0121379	down	-2.76559	-1.46759
TMEM205	0.0464774	0.0176272	down	-2.7642	-1.46686
CHCHD4	0.0250566	0.00369517	down	-2.75957	-1.46444
THYN1	0.0260242	0.00400373	down	-2.75921	-1.46425
MRPL37	0.0239916	0.00319376	down	-2.73953	-1.45393
NDUFB2	0.0187759	0.00158721	down	-2.73209	-1.45
TRMT112	0.0420195	0.0144048	down	-2.73174	-1.44982
PRDX5	0.030633	0.00696077	down	-2.71696	-1.44199
SLC7A5	0.0149273	0.000514983	down	-2.71302	-1.4399
CRTAP	0.0303947	0.00655277	down	-2.70536	-1.43582
UXT	0.0161363	0.000701577	down	-2.69971	-1.43281
TFRC	0.0332118	0.0085973	down	-2.69534	-1.43047
MBD6	0.0484057	0.0189414	down	-2.69422	-1.42987
BSG	0.0174195	0.000964216	down	-2.69385	-1.42967
ITPR2	0.0237964	0.00308593	down	-2.68626	-1.4256
RNASET2	0.0207625	0.00210647	down	-2.6819	-1.42326
HARS2	0.0299268	0.00634932	down	-2.68082	-1.42267
LRIG1	0.0323668	0.00816205	down	-2.67663	-1.42042
SNRPB	0.0187759	0.00152624	down	-2.67521	-1.41965
CDIPT	0.0433114	0.0155514	down	-2.66747	-1.41547
PFKFB3	0.0239916	0.00315609	down	-2.66353	-1.41334
TAZ	0.029452	0.00581831	down	-2.65638	-1.40946
NDUFB8	0.0382025	0.0119462	down	-2.65137	-1.40674
SLC9A6	0.0308582	0.0071624	down	-2.63925	-1.40013
PEF1	0.0420195	0.0146355	down	-2.63709	-1.39895
ACAA1	0.0467866	0.0180201	down	-2.63674	-1.39875
NAA20	0.0429616	0.015288	down	-2.63451	-1.39753
GPX4	0.0453152	0.0168833	down	-2.61781	-1.38836
CLDN4	0.0382025	0.0119482	down	-2.61186	-1.38508
RTCB	0.0250566	0.00372078	down	-2.61055	-1.38435
MGST3	0.0467866	0.0181194	down	-2.60835	-1.38313
TPD52L2	0.0168614	0.000766938	down	-2.60744	-1.38263
ARMC6	0.0240262	0.00326419	down	-2.60549	-1.38156
SLC25A22	0.0132681	0.000276031	down	-2.60271	-1.38001
CMAS	0.0264043	0.00425779	down	-2.59223	-1.37419
GOT2	0.0281392	0.00509005	down	-2.58233	-1.36867
SCN8A	0.0323501	0.00809438	down	-2.57664	-1.36549
SH2D2A	0.0474457	0.018407	down	-2.57346	-1.36371
RPS10	0.030633	0.00694078	down	-2.57076	-1.3622
PATZ1	0.0281392	0.00523257	down	-2.56653	-1.35982
MICA	0.0181112	0.00117511	down	-2.56433	-1.35858
PLPP3	0.0132681	0.000250447	down	-2.56383	-1.3583
RNF220	0.0439555	0.0159063	down	-2.56283	-1.35774
PSMB1	0.030633	0.00673981	down	-2.55487	-1.35325
HS2ST1	0.0467866	0.0178094	down	-2.53214	-1.34036
SRSF9	0.029452	0.00579618	down	-2.52701	-1.33743
WBSCR16	0.0267778	0.00458537	down	-2.52626	-1.337
STARD7	0.0149273	0.00051921	down	-2.52408	-1.33576
RPA2	0.0144833	0.000473684	down	-2.51521	-1.33068
PPP1R2	0.0266041	0.00443434	down	-2.50975	-1.32754
COPS3	0.0233563	0.00289697	down	-2.49712	-1.32027
ANO9	0.0363809	0.0107074	down	-2.49596	-1.31959
FEN1	0.0281392	0.0051727	down	-2.48665	-1.3142
PXN	0.0402158	0.0131618	down	-2.4846	-1.31301
SERPINH1	0.0326569	0.00834444	down	-2.48413	-1.31274
COX6C	0.0434246	0.015627	down	-2.47429	-1.30701
ARPC1A	0.0495902	0.0201079	down	-2.45422	-1.29527
CCT8	0.0324864	0.00824608	down	-2.45404	-1.29516
SLC3A2	0.0299268	0.00634601	down	-2.43585	-1.28443
CMSS1	0.0312074	0.0072852	down	-2.43564	-1.2843
PVRL2	0.0283506	0.00539088	down	-2.43506	-1.28396
RSAD1	0.0316559	0.00760371	down	-2.43351	-1.28304
CENPN	0.0485313	0.0191869	down	-2.41547	-1.27231
NDUFB11	0.0281392	0.00507472	down	-2.40905	-1.26846
LAMTOR1	0.024224	0.00334135	down	-2.40532	-1.26623
LY6E	0.0372255	0.0113544	down	-2.40278	-1.26471
MTPN	0.0208767	0.00214016	down	-2.39963	-1.26281
TAF5L	0.0179335	0.00108138	down	-2.3898	-1.25689
NAA50	0.0251207	0.00378071	down	-2.37082	-1.24539
MAGED1	0.0133656	0.000301333	down	-2.36455	-1.24156
ABHD14A	0.0427592	0.0151457	down	-2.36435	-1.24144
RHOBTB3	0.0239916	0.00320958	down	-2.34994	-1.23262
NUDT1	0.0382025	0.0120789	down	-2.346	-1.2302
MBOAT7	0.0132681	0.000233897	down	-2.34135	-1.22734
FAM168B	0.0149289	0.000599155	down	-2.339	-1.22589
AURKAIP1	0.0187759	0.00149484	down	-2.33701	-1.22466
TALDO1	0.0382025	0.0119331	down	-2.32944	-1.21998
LSM2	0.0332118	0.00855861	down	-2.32062	-1.21451
ZNF695	0.0182876	0.00119879	down	-2.30384	-1.20404
PHLDB2	0.0132681	0.000279735	down	-2.29219	-1.19673
NCKIPSD	0.0420195	0.0146327	down	-2.27552	-1.1862
CYB5R1	0.0382025	0.0120865	down	-2.26623	-1.18029
MAT2A	0.0223518	0.00257158	down	-2.26587	-1.18007
CD320	0.0264043	0.00426679	down	-2.2571	-1.17447
TMEM248	0.0485313	0.0191534	down	-2.25351	-1.17218
MCCC2	0.0224497	0.00261288	down	-2.25123	-1.17071
ATRAID	0.0445309	0.0163528	down	-2.23566	-1.1607
HEXB	0.0320358	0.00793944	down	-2.23041	-1.15731
COASY	0.00747205	5.30236e-05	down	-2.22727	-1.15528
QARS	0.0464774	0.0175686	down	-2.22256	-1.15222
LAMB2	0.0484057	0.0189113	down	-2.21232	-1.14556
C12orf57	0.0205172	0.00201981	down	-2.19751	-1.13587
USP13	0.030633	0.00706914	down	-2.19043	-1.13121
CPSF4	0.030633	0.00696992	down	-2.19032	-1.13114
SORBS3	0.0237964	0.00303574	down	-2.19006	-1.13097
RPL11	0.0340459	0.00917885	down	-2.18182	-1.12553
CTDSPL	0.030633	0.00680071	down	-2.17658	-1.12207
RPP25L	0.0248315	0.00357108	down	-2.17455	-1.12071
SNAPIN	0.0493398	0.0199339	down	-2.16884	-1.11692
MYRF	0.0316559	0.00761135	down	-2.16057	-1.11141
NDUFA11	0.0133656	0.000303967	down	-2.15654	-1.10872
FHOD1	0.0266041	0.0043607	down	-2.15599	-1.10835
COMMD7	0.0281639	0.00527485	down	-2.14792	-1.10294
C4BPB	0.0144833	0.000383371	down	-2.13868	-1.09672
RCL1	0.0420195	0.0146012	down	-2.132	-1.09221
RPL10A	0.0485313	0.0191444	down	-2.13138	-1.09179
SMAGP	0.0442842	0.0161653	down	-2.13038	-1.09111
CLUH	0.0264043	0.0042164	down	-2.12457	-1.08717
DAD1	0.0446608	0.0164752	down	-2.10907	-1.07661
CIRH1A	0.0266041	0.00444885	down	-2.10903	-1.07658
PCMT1	0.0386453	0.0124337	down	-2.10676	-1.07502
ILVBL	0.0298761	0.00613969	down	-2.10444	-1.07343
SLC12A4	0.0132681	0.000262667	down	-2.09882	-1.06958
CDK5RAP3	0.029452	0.00580501	down	-2.09386	-1.06616
BICC1	0.0298761	0.00610261	down	-2.09286	-1.06547
ZFYVE27	0.0495902	0.0201079	down	-2.08724	-1.0616
FGFRL1	0.0281895	0.00531735	down	-2.08421	-1.0595
ZNF316	0.0371977	0.011321	down	-2.08174	-1.05779
MITF	0.0132681	0.000246145	down	-2.07759	-1.05491
SNRNP70	0.022618	0.00266272	down	-2.07721	-1.05464
SLC35F6	0.0281392	0.00513704	down	-2.07261	-1.05145
SAMM50	0.0187759	0.00149018	down	-2.06677	-1.04738
SLCO4A1	0.030633	0.00690898	down	-2.06358	-1.04515
RRS1	0.0185564	0.00125356	down	-2.06297	-1.04472
SORT1	0.00656408	3.95162e-05	down	-2.05998	-1.04263
GPS1	0.0381106	0.0117008	down	-2.05967	-1.04241
MYLK	0.0340605	0.00933452	down	-2.05029	-1.03583
SRPRB	0.0435607	0.0157052	down	-2.04547	-1.03243
SYCP2	0.00656408	3.80708e-05	down	-2.0447	-1.03189
DCBLD2	0.0384963	0.012307	down	-2.04009	-1.02864
ANK3	0.0174195	0.000950624	down	-2.03567	-1.0255
MRPL20	0.0303947	0.00658721	down	-2.02305	-1.01653
NOP2	0.0360831	0.0103543	down	-2.02299	-1.01649
NDUFB1	0.0481563	0.0187235	down	-2.01674	-1.01203
CTNNB1	0.0298761	0.00603914	down	-2.01345	-1.00967
RIC8A	0.0187759	0.00147219	down	-2.01333	-1.00958
N6AMT1	0.0333533	0.00873627	down	-2.00979	-1.00704
FRMD4A	0.0446608	0.0165339	down	-2.00268	-1.00193
ABCD3	0.0323501	0.00813622	down	-1.99447	-0.996007
NPTN	0.0414295	0.0139114	down	-1.9828	-0.987542
RFXANK	0.00656408	2.82445e-05	down	-1.98096	-0.986196
SH2D4A	0.0402158	0.0132351	down	-1.97885	-0.98466
GUCD1	0.0316559	0.00767058	down	-1.97119	-0.97907
ABHD10	0.0420195	0.0143442	down	-1.97056	-0.978603
C11orf98	0.0485313	0.019293	down	-1.96658	-0.975692
PRR15	0.0495902	0.0201678	down	-1.96321	-0.973215
SMC4	0.0251257	0.00381434	down	-1.95946	-0.970459
ENGASE	0.0334377	0.00885707	down	-1.95085	-0.964102
STEAP3	0.0363552	0.0106393	down	-1.95069	-0.963982
PPIF	0.0485313	0.0193151	down	-1.94979	-0.963321
RYK	0.0346396	0.00966203	down	-1.94925	-0.962917
SEMA3A	0.0169423	0.000793287	down	-1.94717	-0.961379
CUEDC1	0.0281392	0.00522233	down	-1.93763	-0.954292
DNAJC22	0.0316559	0.00773522	down	-1.9316	-0.949796
NAT8L	0.0169524	0.000839116	down	-1.93086	-0.949243
AP3M2	0.0423566	0.0148744	down	-1.93082	-0.949215
SPR	0.0144833	0.000386272	down	-1.9257	-0.94538
EEF2	0.0442842	0.0161368	down	-1.90978	-0.933403
HMGN1	0.0402158	0.013156	down	-1.9043	-0.929264
NDUFV1	0.024224	0.00340178	down	-1.90112	-0.92685
ZFAND2B	0.0264043	0.00425298	down	-1.89896	-0.925213
P4HB	0.0316559	0.00769202	down	-1.89583	-0.922831
UQCRC1	0.0281392	0.00521501	down	-1.87526	-0.907087
UBE2E3	0.0316559	0.00771707	down	-1.86962	-0.902742
MDH2	0.0361216	0.0104424	down	-1.86675	-0.900526
SNRPD2	0.0335269	0.00896879	down	-1.8661	-0.900022
UACA	0.0240262	0.00323752	down	-1.85962	-0.895005
OAS2	0.0442043	0.0160399	down	-1.84763	-0.885672
CHMP2A	0.0335269	0.00896374	down	-1.84318	-0.882197
RBP4	0.0298761	0.00625692	down	-1.84013	-0.879806
MTERF1	0.0281912	0.00533652	down	-1.83748	-0.877732
BOP1	0.0264043	0.00427414	down	-1.83632	-0.876814
PDCD6	0.030633	0.00705779	down	-1.82263	-0.866022
CDK2	0.030633	0.00701773	down	-1.82134	-0.864997
ZDHHC7	0.0446608	0.016553	down	-1.81767	-0.862091
MDK	0.0208767	0.00218216	down	-1.8174	-0.861874
SGOL1	0.0174195	0.000923106	down	-1.81513	-0.860076
ECHS1	0.0281392	0.0051431	down	-1.81291	-0.858309
RFC4	0.0385602	0.0123547	down	-1.80725	-0.853797
LCA5	0.0240262	0.00329456	down	-1.80291	-0.850325
FKBP5	0.0303892	0.00650471	down	-1.79942	-0.847534
CAV2	0.0402158	0.0132019	down	-1.79725	-0.845789
GALNS	0.0194242	0.00178466	down	-1.78835	-0.838627
RRM1	0.0487467	0.0194997	down	-1.78716	-0.83767
KANK2	0.0144833	0.000479062	down	-1.77741	-0.829773
SNTB2	0.0229312	0.00274377	down	-1.77695	-0.829406
DUSP12	0.0485313	0.0190708	down	-1.76207	-0.817269
RPLP0	0.0467866	0.01812	down	-1.75055	-0.807811
B4GALT1	0.0465668	0.0176923	down	-1.7358	-0.795603
CHORDC1	0.0485313	0.0193096	down	-1.72721	-0.788439
RFWD3	0.0186461	0.00128465	down	-1.7226	-0.784586
AMFR	0.037926	0.0116188	down	-1.71438	-0.777685
HMGN3	0.0384963	0.0123085	down	-1.70763	-0.771993
AUTS2	0.0281392	0.00521887	down	-1.70389	-0.768834
RBFA	0.0281392	0.00497015	down	-1.67205	-0.741618
SCARB2	0.0211034	0.00228245	down	-1.66733	-0.737544
ADCK3	0.0382025	0.0119976	down	-1.66199	-0.732908
SAMD11	0.0429616	0.0152859	down	-1.6601	-0.731267
ARHGAP28	0.0179335	0.00104277	down	-1.65668	-0.728294
RHBDD2	0.0264043	0.00414436	down	-1.65145	-0.723731
GIT1	0.0403353	0.0133552	down	-1.64547	-0.718504
ATP6V0B	0.0205044	0.00200244	down	-1.64465	-0.71778
FLOT2	0.0293555	0.00567474	down	-1.64323	-0.716532
BCAP31	0.0298761	0.00601597	down	-1.63639	-0.71052
PMPCB	0.0264043	0.00427277	down	-1.63438	-0.708744
SPCS1	0.0208767	0.00220637	down	-1.6325	-0.707086
MSH2	0.0442043	0.0160555	down	-1.62355	-0.699153
SLC35C1	0.036438	0.0107486	down	-1.61895	-0.695058
ARPC1B	0.0281392	0.00496207	down	-1.61426	-0.690874
TCF3	0.0463558	0.0174571	down	-1.61325	-0.689974
EIF3G	0.0343722	0.00949547	down	-1.60653	-0.683949
HCFC1	0.0144833	0.000477549	down	-1.5977	-0.675999
RHEB	0.0427592	0.0151588	down	-1.59648	-0.674895
PRELID2	0.0387153	0.0125339	down	-1.5912	-0.670115
PLCB1	0.0298761	0.00614436	down	-1.58387	-0.663457
PEG10	0.0464774	0.0176034	down	-1.55004	-0.632309
FAR1	0.0446608	0.0164862	down	-1.52908	-0.612668
NELFCD	0.0425231	0.0149897	down	-1.52665	-0.610368
PI4K2A	0.018658	0.00138007	down	-1.52148	-0.605472
EMC4	0.0326569	0.00834386	down	-1.50863	-0.593235
MYO5B	0.0446608	0.0166096	up	1.51173	0.596201
SEMA3B	0.042098	0.014727	up	1.52488	0.6087
UVSSA	0.0467866	0.0179052	up	1.53112	0.614588
NR5A2	0.018658	0.00131475	up	1.53935	0.622318
BRD1	0.039891	0.0129946	up	1.55718	0.638936
PRKAG2	0.0467866	0.0178962	up	1.56703	0.648035
TAPT1	0.018658	0.00136376	up	1.57156	0.652193
MAST4	0.0200274	0.00190227	up	1.57516	0.655497
TET2	0.0420195	0.0146425	up	1.59069	0.669657
MYO1B	0.0264043	0.00422567	up	1.59525	0.673778
ZNF518A	0.0316559	0.00773444	up	1.60415	0.681809
TADA2B	0.0316559	0.00771067	up	1.61825	0.694435
APOPT1	0.0205172	0.00204486	up	1.68876	0.755962
DAAM1	0.0340605	0.009341	up	1.69574	0.761911
BORCS7	0.0223518	0.00254336	up	1.70191	0.767157
LRRC16A	0.0208767	0.00219919	up	1.70216	0.767364
MRFAP1L1	0.0294511	0.00573889	up	1.71264	0.776224
MRPL35	0.0492055	0.0198468	up	1.72124	0.783447
ZNF175	0.0320358	0.00797144	up	1.72274	0.784706
CEP126	0.0464774	0.0176196	up	1.7256	0.787098
TACC2	0.0420195	0.0146436	up	1.72954	0.790387
TTC32	0.0248315	0.00355847	up	1.72968	0.790504
MGAT4A	0.0424042	0.0149195	up	1.73098	0.791589
YPEL2	0.030633	0.00700648	up	1.73562	0.795454
SOX9	0.0187759	0.00158029	up	1.74432	0.802667
PPARA	0.0316559	0.00766162	up	1.76527	0.819887
PRRC2B	0.0316619	0.00781489	up	1.76698	0.821289
TMEM87B	0.0340036	0.00914343	up	1.78233	0.833765
ITPR3	0.022618	0.0026502	up	1.78566	0.836459
FAM171A1	0.0333533	0.00879479	up	1.80303	0.850426
ARHGEF9	0.0403544	0.0133885	up	1.82426	0.86731
KIAA0232	0.0345456	0.00958959	up	1.82569	0.868445
KLF5	0.0413497	0.0138293	up	1.86213	0.896951
USP54	0.0420195	0.0143257	up	1.86691	0.900655
MPP6	0.0254131	0.00389272	up	1.86998	0.903022
CDC42EP2	0.0217042	0.00242448	up	1.90273	0.928072
PROM2	0.0144833	0.000432729	up	1.92261	0.94307
RNF103	0.0332434	0.00862772	up	1.93395	0.951547
IL12RB1	0.0426311	0.0150563	up	1.93507	0.952382
SPATA7	0.0363552	0.0105635	up	1.94319	0.958424
BCCIP	0.0333533	0.00881241	up	1.94326	0.958478
POTEE	0.0335269	0.00896034	up	1.95775	0.969198
TBL3	0.0174195	0.000978752	up	1.95932	0.970354
LCOR	0.0298761	0.00626274	up	1.96808	0.976787
INO80B	0.030633	0.00682564	up	1.97136	0.979193
NEMP2	0.0154339	0.000644737	up	1.97389	0.981042
IER3	0.0420195	0.0145903	up	1.99385	0.995558
SPTBN1	0.029337	0.00563191	up	2.00387	1.00279
ANKS4B	0.030633	0.00704844	up	2.00411	1.00296
ACAP3	0.0238861	0.00311557	up	2.01417	1.01018
BLOC1S5	0.030633	0.00697831	up	2.02008	1.01441
PDCL3	0.024224	0.00341757	up	2.02086	1.01497
ERBB3	0.0363552	0.010642	up	2.04088	1.02919
ZNF587	0.0316559	0.00765538	up	2.04303	1.03071
GSTCD	0.0414349	0.013941	up	2.04686	1.03341
PLD1	0.0272044	0.0046948	up	2.04897	1.0349
IL32	0.030633	0.00706345	up	2.05411	1.03852
KDM3A	0.0381146	0.0117276	up	2.05532	1.03936
TXNIP	0.0356775	0.0101186	up	2.06095	1.04331
MED28	0.030633	0.00677332	up	2.13359	1.09328
BPHL	0.0386146	0.012398	up	2.15131	1.10522
KCNN4	0.0316559	0.00766204	up	2.1516	1.10541
PLA2G12B	0.0272069	0.00471344	up	2.19834	1.13642
MTRNR2L8	0.0402158	0.0132618	up	2.28776	1.19393
WNK4	0.0298761	0.00612632	up	2.2953	1.19868
ZNF675	0.0281392	0.00508765	up	2.30087	1.20218
ANXA4	0.0360831	0.0103256	up	2.31816	1.21298
AL928654.7	0.0467866	0.0180704	up	2.33315	1.22228
CXCL3	0.0190916	0.0017089	up	2.37503	1.24795
LRRC27	0.0237516	0.00300271	up	2.38371	1.25321
GBP3	0.0444922	0.0163088	up	2.41304	1.27085
MTRNR2L12	0.0323501	0.00812246	up	2.44814	1.29168
DYNC1H1	0.0179335	0.00109262	up	2.44909	1.29224
C15orf59	0.0467866	0.0179656	up	2.48043	1.31059
ARHGEF38	0.0211034	0.00231502	up	2.49035	1.31635
STK39	0.0382025	0.0121317	up	2.49512	1.31911
THRB	0.0132681	0.00026746	up	2.54723	1.34893
L3MBTL3	0.039154	0.0127283	up	2.56629	1.35969
SAMD12	0.0364634	0.0107805	up	2.60274	1.38003
RCSD1	0.0467866	0.018095	up	2.63523	1.39793
GLS	0.0250566	0.00371512	up	2.63886	1.39991
ATXN1	0.0298761	0.00629342	up	2.6531	1.40768
SLC16A3	0.018658	0.00137771	up	2.69403	1.42976
TSPAN31	0.0383775	0.0122192	up	2.7129	1.43984
LAP3	0.0190916	0.00166885	up	2.74429	1.45643
AMDHD2	0.0485313	0.019303	up	2.85667	1.51434
RP11-382A20.3	0.0320358	0.00796206	up	2.90288	1.53749
MBOAT2	0.0229312	0.00274561	up	2.9259	1.54888
PAG1	0.0467866	0.0180996	up	2.96186	1.56651
MGLL	0.0332118	0.00859665	up	2.96503	1.56805
MMP14	0.0233563	0.00281749	up	3.02789	1.59831
CXCL1	0.0371977	0.011308	up	3.09341	1.6292
ZNF462	0.0307707	0.00712151	up	3.0957	1.63027
MYH3	0.0420195	0.0145683	up	3.16076	1.66027
ZNF577	0.0377157	0.0115292	up	3.50793	1.81062
MGAM2	0.0316559	0.00775685	up	3.50979	1.81138
MTTP	0.024224	0.00341891	up	3.58026	1.84006
CBWD3	0.0194677	0.00181004	up	3.59776	1.8471
STX1B	0.0355449	0.0100078	up	3.71619	1.89382
NR2F1	0.0281392	0.00518426	up	3.78697	1.92104
SLC26A3	0.0179335	0.00106433	up	3.83654	1.93981
C6orf141	0.0420195	0.0145824	up	3.91712	1.96979
PRR15L	0.0180297	0.00114461	up	3.97866	1.99228
MYO1A	0.0194242	0.00179301	up	4.28075	2.09786
PRR26	0.0403353	0.0133329	up	4.28747	2.10013
GSTA1	0.0264043	0.0041823	up	4.41432	2.14219
NLRP1	0.0402158	0.01325	up	4.76748	2.25323
TMEM246	0.0309646	0.00720782	up	4.81443	2.26737
ANTXR2	0.0420195	0.0144734	up	4.98075	2.31636
PRSS12	0.0298761	0.0062928	up	6.23859	2.64122
FOS	0.0187759	0.00160047	up	6.72506	2.74955
SULT1C2	0.0240262	0.00329081	up	7.00661	2.80872
PAPSS2	0.0371801	0.0112411	up	8.38713	3.06818
CCSER1	0.0210597	0.00225388	up	10.4145	3.38053
ZNF69	0.0324864	0.00825741	up	15.1569	3.9219
PDE3A	0.0174195	0.000968043	up	15.59	3.96254
MALRD1	0.0300906	0.00642067	up	18.775	4.23074
C1orf21	0.0346396	0.00965318	up	19.2848	4.2694
GUCY2C	0.0264043	0.00413143	up	24.4343	4.61083
PTPRR	0.0340459	0.00922436	up	33.244	5.05502
NFATC1	0.00656408	3.3415e-05	up	441.41	8.78598

## Sheet: Functional enrichment
GO: Molecular Function
	ID	Name		pValue	FDR B&H	Genes from Input	Genes in Annotation			focal adhesion; GO:0005925					cell adhesion molecule binding; GO:0050839						anchoring junction; GO:0070161						basal part of cell; GO:0045178						endoplasmic reticulum subcompartment; GO:0098827
1	GO:0050136	NADH dehydrogenase (quinone) activity		8.411e-08	3.836e-05	10	48			Entrez Gene ID	Gene Symbol	Gene Name	Original Symbol		Entrez Gene ID	Gene Symbol	Gene Name	Original Symbol			Entrez Gene ID	Gene Symbol	Gene Name	Original Symbol				Entrez Gene ID	Gene Symbol	Gene Name	Original Symbol			Entrez Gene ID	Gene Symbol	Gene Name	Original Symbol
2	GO:0008137	NADH dehydrogenase (ubiquinone) activity		8.411e-08	3.836e-05	10	48			1	6175	RPLP0	ribosomal protein lateral stalk subunit P0	RPLP0	1	5214	PFKP	phosphofructokinase, platelet	PFKP		1	6175	RPLP0	ribosomal protein lateral stalk subunit P0	RPLP0		1	2319	FLOT2	flotillin 2	FLOT2		1	339983	NAT8L	N-acetyltransferase 8 like	NAT8L
3	GO:0003954	NADH dehydrogenase activity		1.036e-07	3.836e-05	10	49			2	7205	TRIP6	thyroid hormone receptor interactor 6	TRIP6	2	2192	FBLN1	fibulin 1	FBLN1		2	7205	TRIP6	thyroid hormone receptor interactor 6	TRIP6		2	288	ANK3	ankyrin 3	ANK3		2	93210	PGAP3	post-GPI attachment to proteins phospholipase 3	PGAP3
4	GO:0003955	NAD(P)H dehydrogenase (quinone) activity		1.548e-07	4.299e-05	10	51			3	6204	RPS10	ribosomal protein S10	RPS10	3	2260	FGFR1	fibroblast growth factor receptor 1	FGFR1		3	6204	RPS10	ribosomal protein S10	RPS10		3	1364	CLDN4	claudin 4	CLDN4		3	118813	ZFYVE27	zinc finger FYVE-type containing 27	ZFYVE27
5	GO:0009055	electron transfer activity		5.172e-07	0.0001149	16	158			4	3315	HSPB1	heat shock protein family B (small) member 1	HSPB1	4	288	ANK3	ankyrin 3	ANK3		4	2264	FGFR4	fibroblast growth factor receptor 4	FGFR4		4	6510	SLC1A5	solute carrier family 1 member 5	SLC1A5		4	51234	EMC4	ER membrane protein complex subunit 4	EMC4
6	GO:0016655	oxidoreductase activity, acting on NAD(P)H, quinone or similar compound as acceptor		1.896e-06	0.0003512	10	66			5	2319	FLOT2	flotillin 2	FLOT2	5	6520	SLC3A2	solute carrier family 3 member 2	SLC3A2		5	3315	HSPB1	heat shock protein family B (small) member 1	HSPB1		5	6520	SLC3A2	solute carrier family 3 member 2	SLC3A2		5	57414	RHBDD2	rhomboid domain containing 2	RHBDD2
7	GO:0016491	oxidoreductase activity		1.021e-05	0.00162	39	830			6	28964	GIT1	GIT ArfGAP 1	GIT1	6	27020	NPTN	neuroplastin	NPTN		6	26872	STEAP1	STEAP family member 1	STEAP1		6	6522	SLC4A2	solute carrier family 4 member 2	SLC4A2		6	10328	EMC8	ER membrane protein complex subunit 8	EMC8
8	GO:0016651	oxidoreductase activity, acting on NAD(P)H		2.555e-05	0.003548	12	126			7	6522	SLC4A2	solute carrier family 4 member 2	SLC4A2	7	8613	PLPP3	phospholipid phosphatase 3	PLPP3		7	2319	FLOT2	flotillin 2	FLOT2		7	8613	PLPP3	phospholipid phosphatase 3	PLPP3		7	58477	SRPRB	SRP receptor subunit beta	SRPRB
9	GO:0005007	fibroblast growth factor-activated receptor activity		0.0001065	0.01314	3	5			8	1499	CTNNB1	catenin beta 1	CTNNB1	8	10694	CCT8	chaperonin containing TCP1 subunit 8	CCT8		8	288	ANK3	ankyrin 3	ANK3		8	1499	CTNNB1	catenin beta 1	CTNNB1		8	6272	SORT1	sortilin 1	SORT1
10	GO:0017166	vinculin binding		0.0001486	0.01651	4	13			9	6645	SNTB2	syntrophin beta 2	SNTB2	9	1499	CTNNB1	catenin beta 1	CTNNB1		9	28964	GIT1	GIT ArfGAP 1	GIT1		9	4642	MYO1D	myosin ID	MYO1D		9	91289	LMF2	lipase maturation factor 2	LMF2
11	GO:0050839	cell adhesion molecule binding		0.0001709	0.01726	28	593			10	1605	DAG1	dystroglycan 1	DAG1	10	8745	ADAM23	ADAM metallopeptidase domain 23	ADAM23		10	5420	PODXL	podocalyxin like	PODXL		10	1605	DAG1	dystroglycan 1	DAG1		10	4259	MGST3	microsomal glutathione S-transferase 3	MGST3
12	GO:0008443	phosphofructokinase activity		0.0003604	0.03337	3	7			11	10867	TSPAN9	tetraspanin 9	TSPAN9	11	140885	SIRPA	signal regulatory protein alpha	SIRPA		11	1364	CLDN4	claudin 4	CLDN4		11	6768	ST14	ST14 transmembrane serine protease matriptase	ST14		11	51368	TEX264	testis expressed 264, ER-phagy receptor	TEX264
13	GO:0047066	phospholipid-hydroperoxide glutathione peroxidase activity		0.0005075	0.04337	2	2			12	4736	RPL10A	ribosomal protein L10a	RPL10A	12	2683	B4GALT1	beta-1,4-galactosyltransferase 1	B4GALT1		12	6522	SLC4A2	solute carrier family 4 member 2	SLC4A2		12	2683	B4GALT1	beta-1,4-galactosyltransferase 1	B4GALT1		12	7345	UCHL1	ubiquitin C-terminal hydrolase L1	UCHL1
										13	682	BSG	basigin (Ok blood group)	BSG	13	5797	PTPRM	protein tyrosine phosphatase receptor type M	PTPRM		13	55691	FRMD4A	FERM domain containing 4A	FRMD4A		13	682	BSG	basigin (Ok blood group)	BSG		13	10423	CDIPT	CDP-diacylglycerol--inositol 3-phosphatidyltransferase	CDIPT
GO: Cellular Component										14	5829	PXN	paxillin	PXN	14	682	BSG	basigin (Ok blood group)	BSG		14	51599	LSR	lipolysis stimulated lipoprotein receptor	LSR		14	780	DDR1	discoidin domain receptor tyrosine kinase 1	DDR1		14	79073	TMEM109	transmembrane protein 109	TMEM109
ID	Name	Source		pValue	FDR B&H	Genes from Input	Genes in Annotation			15	4831	NME2	NME/NM23 nucleoside diphosphate kinase 2	NME2	15	5829	PXN	paxillin	PXN		15	8613	PLPP3	phospholipid phosphatase 3	PLPP3		15	64284	RAB17	RAB17, member RAS oncogene family	RAB17		15	5351	PLOD1	procollagen-lysine,2-oxoglutarate 5-dioxygenase 1	PLOD1
1	GO:0098803	respiratory chain complex		6.222e-13	3.049e-10	18	90			16	858	CAV2	caveolin 2	CAV2	16	3913	LAMB2	laminin subunit beta 2	LAMB2		16	29109	FHOD1	formin homology 2 domain containing 1	FHOD1		16	7037	TFRC	transferrin receptor	TFRC		16	10479	SLC9A6	solute carrier family 9 member A6	SLC9A6
2	GO:0098800	inner mitochondrial membrane protein complex		8.4e-13	3.049e-10	22	147			17	10095	ARPC1B	actin related protein 2/3 complex subunit 1B	ARPC1B	17	2904	GRIN2B	glutamate ionotropic receptor NMDA type subunit 2B	GRIN2B		17	1499	CTNNB1	catenin beta 1	CTNNB1		17	8140	SLC7A5	solute carrier family 7 member 5	SLC7A5		17	267	AMFR	autocrine motility factor receptor	AMFR
3	GO:0005746	mitochondrial respirasome		1.056e-11	2.473e-09	17	92			18	5034	P4HB	prolyl 4-hydroxylase subunit beta	P4HB	18	7045	TGFBI	transforming growth factor beta induced	TGFBI		18	6645	SNTB2	syntrophin beta 2	SNTB2		18	23513	SCRIB	scribble planar cell polarity protein	SCRIB		18	51493	RTCB	RNA 2',3'-cyclic phosphate and 5'-OH ligase	RTCB
4	GO:0070469	respirasome		1.362e-11	2.473e-09	18	107			19	950	SCARB2	scavenger receptor class B member 2	SCARB2	19	1938	EEF2	eukaryotic translation elongation factor 2	EEF2		19	4638	MYLK	myosin light chain kinase	MYLK		19	2030	SLC29A1	solute carrier family 29 member 1 (Augustine blood group)	SLC29A1		19	79143	MBOAT7	membrane bound O-acyltransferase domain containing 7	MBOAT7
5	GO:0098798	mitochondrial protein-containing complex		2.667e-11	3.873e-09	28	286			20	10174	SORBS3	sorbin and SH3 domain containing 3	SORBS3	20	5034	P4HB	prolyl 4-hydroxylase subunit beta	P4HB		20	1605	DAG1	dystroglycan 1	DAG1		20	5110	PCMT1	protein-L-isoaspartate (D-aspartate) O-methyltransferase	PCMT1		20	28972	SPCS1	signal peptidase complex subunit 1	SPCS1
6	GO:0005743	mitochondrial inner membrane		9.565e-11	1.157e-08	40	580			21	7106	TSPAN4	tetraspanin 4	TSPAN4	21	7106	TSPAN4	tetraspanin 4	TSPAN4		21	53834	FGFRL1	fibroblast growth factor receptor like 1	FGFRL1		21	90102	PHLDB2	pleckstrin homology like domain family B member 2	PHLDB2		21	3460	IFNGR2	interferon gamma receptor 2	IFNGR2
7	GO:0019866	organelle inner membrane		1.717e-10	1.781e-08	42	643			22	90102	PHLDB2	pleckstrin homology like domain family B member 2	PHLDB2	22	23513	SCRIB	scribble planar cell polarity protein	SCRIB		22	23150	FRMD4B	FERM domain containing 4B	FRMD4B								22	22937	SCAP	SREBF chaperone	SCAP
8	GO:0005747	mitochondrial respiratory chain complex I		6.229e-10	4.522e-08	12	51								23	2010	EMD	emerin	EMD		23	10867	TSPAN9	tetraspanin 9	TSPAN9								23	8613	PLPP3	phospholipid phosphatase 3	PLPP3
9	GO:0030964	NADH dehydrogenase complex		6.229e-10	4.522e-08	12	51								24	1001	CDH3	cadherin 3	CDH3		24	2683	B4GALT1	beta-1,4-galactosyltransferase 1	B4GALT1								24	54732	TMED9	transmembrane p24 trafficking protein 9	TMED9
10	GO:0045271	respiratory chain complex I		6.229e-10	4.522e-08	12	51			beta-catenin-TCF complex; GO:1990907					25	3054	HCFC1	host cell factor C1	HCFC1		25	4736	RPL10A	ribosomal protein L10a	RPL10A								25	51706	CYB5R1	cytochrome b5 reductase 1	CYB5R1
11	GO:0031967	organelle envelope		8.421e-10	5.094e-08	66	1385			Entrez Gene ID	Gene Symbol	Gene Name	Original Symbol		26	1009	CDH11	cadherin 11	CDH11		26	5797	PTPRM	protein tyrosine phosphatase receptor type M	PTPRM								26	27173	SLC39A1	solute carrier family 39 member 1	SLC39A1
12	GO:0031975	envelope		8.421e-10	5.094e-08	66	1385			1	1499	CTNNB1	catenin beta 1	CTNNB1	27	5110	PCMT1	protein-L-isoaspartate (D-aspartate) O-methyltransferase	PCMT1		27	682	BSG	basigin (Ok blood group)	BSG								27	130617	ZFAND2B	zinc finger AN1-type containing 2B	ZFAND2B
13	GO:0005740	mitochondrial envelope		1.032e-09	5.763e-08	49	877			2	6925	TCF4	transcription factor 4	TCF4	28	90102	PHLDB2	pleckstrin homology like domain family B member 2	PHLDB2		28	5829	PXN	paxillin	PXN								28	1603	DAD1	defender against cell death 1	DAD1
14	GO:1990204	oxidoreductase complex		1.378e-09	7.143e-08	17	124			3	7091	TLE4	TLE family member 4, transcriptional corepressor	TLE4							29	4831	NME2	NME/NM23 nucleoside diphosphate kinase 2	NME2								29	3709	ITPR2	inositol 1,4,5-trisphosphate receptor type 2	ITPR2
15	GO:0031966	mitochondrial membrane		3.585e-09	1.735e-07	46	824			4	51176	LEF1	lymphoid enhancer binding factor 1	LEF1							30	858	CAV2	caveolin 2	CAV2								30	682	BSG	basigin (Ok blood group)	BSG
16	GO:0098796	membrane protein complex		3.193e-07	1.449e-05	61	1446														31	10095	ARPC1B	actin related protein 2/3 complex subunit 1B	ARPC1B								31	745	MYRF	myelin regulatory factor	MYRF
17	GO:0070161	anchoring junction		1.625e-05	0.0006941	40	911			beta-catenin-TCF7L2 complex; GO:0070369					cyclin E1-CDK2 complex; GO:0097134						32	5034	P4HB	prolyl 4-hydroxylase subunit beta	P4HB								32	6891	TAP2	transporter 2, ATP binding cassette subfamily B member	TAP2
18	GO:0043209	myelin sheath		2.513e-05	0.0009684	16	221			Entrez Gene ID	Gene Symbol	Gene Name	Original Symbol		Entrez Gene ID	Gene Symbol	Gene Name	Original Symbol			33	950	SCARB2	scavenger receptor class B member 2	SCARB2								33	10994	ILVBL	ilvB acetolactate synthase like	ILVBL
19	GO:0045178	basal part of cell		2.534e-05	0.0009684	21	350			1	1499	CTNNB1	catenin beta 1	CTNNB1	1	898	CCNE1	cyclin E1	CCNE1		34	10174	SORBS3	sorbin and SH3 domain containing 3	SORBS3								34	10016	PDCD6	programmed cell death 6	PDCD6
20	GO:0009925	basal plasma membrane		2.752e-05	0.0009991	20	325			2	6925	TCF4	transcription factor 4	TCF4	2	1017	CDK2	cyclin dependent kinase 2	CDK2		35	7106	TSPAN4	tetraspanin 4	TSPAN4								35	79651	RHBDF2	rhomboid 5 homolog 2	RHBDF2
21	GO:0016323	basolateral plasma membrane		3.729e-05	0.001289	18	279														36	79827	CLMP	CXADR like membrane protein	CLMP								36	23344	ESYT1	extended synaptotagmin 1	ESYT1
22	GO:0043202	lysosomal lumen		7.546e-05	0.00249	10	103														37	23513	SCRIB	scribble planar cell polarity protein	SCRIB								37	6009	RHEB	Ras homolog, mTORC1 binding	RHEB
23	GO:0070069	cytochrome complex		0.0001468	0.004634	6	38			regulation of morphogenesis of an epithelium; GO:1905330											38	1001	CDH3	cadherin 3	CDH3								38	10134	BCAP31	B cell receptor associated protein 31	BCAP31
24	GO:0005925	focal adhesion		0.0001557	0.004709	22	427			Entrez Gene ID	Gene Symbol	Gene Name	Original Symbol		Scrib-APC-beta-catenin complex; GO:0034750						39	1009	CDH11	cadherin 11	CDH11								39	950	SCARB2	scavenger receptor class B member 2	SCARB2
25	GO:1990907	beta-catenin-TCF complex		0.0001776	0.005156	4	14			1	2119	ETV5	ETS variant transcription factor 5	ETV5	Entrez Gene ID	Gene Symbol	Gene Name	Original Symbol			40	90102	PHLDB2	pleckstrin homology like domain family B member 2	PHLDB2								40	337867	UBAC2	UBA domain containing 2	UBAC2
26	GO:0030055	cell-substrate junction		0.0002225	0.006213	22	438			2	4192	MDK	midkine	MDK	1	1499	CTNNB1	catenin beta 1	CTNNB1														41	2010	EMD	emerin	EMD
27	GO:0005759	mitochondrial matrix		0.0002366	0.006362	24	501			3	183	AGT	angiotensinogen	AGT	2	23513	SCRIB	scribble planar cell polarity protein	SCRIB														42	6135	RPL11	ribosomal protein L11	RPL11
28	GO:0005764	lysosome		0.0003248	0.008132	32	772			4	5308	PITX2	paired like homeodomain 2	PITX2
29	GO:0000323	lytic vacuole		0.0003248	0.008132	32	772			5	2260	FGFR1	fibroblast growth factor receptor 1	FGFR1
30	GO:0030659	cytoplasmic vesicle membrane		0.000342	0.008277	34	842			6	2319	FLOT2	flotillin 2	FLOT2			morphogenesis of a branching epithelium; GO:0061138
31	GO:1990184	amino acid transport complex		0.0004712	0.01103	2	2			7	9500	MAGED1	MAGE family member D1	MAGED1			Entrez Gene ID	Gene Symbol	Gene Name	Original Symbol
32	GO:1902494	catalytic complex		0.0004896	0.01111	56	1657			8	85407	NKD1	NKD inhibitor of WNT signaling pathway 1	NKD1		1	2119	ETV5	ETS variant transcription factor 5	ETV5
33	GO:0042470	melanosome		0.0005397	0.01143	9	108			9	1499	CTNNB1	catenin beta 1	CTNNB1		2	4192	MDK	midkine	MDK
34	GO:0048770	pigment granule		0.0005397	0.01143	9	108			10	652	BMP4	bone morphogenetic protein 4	BMP4		3	10371	SEMA3A	semaphorin 3A	SEMA3A
35	GO:0012506	vesicle membrane		0.0005524	0.01143	34	865			11	655	BMP7	bone morphogenetic protein 7	BMP7		4	183	AGT	angiotensinogen	AGT
36	GO:0005775	vacuolar lumen		0.0005666	0.01143	12	181			12	6909	TBX2	T-box transcription factor 2	TBX2		5	5308	PITX2	paired like homeodomain 2	PITX2
37	GO:0005774	vacuolar membrane		0.0007551	0.01482	21	448									6	2260	FGFR1	fibroblast growth factor receptor 1	FGFR1
38	GO:0005765	lysosomal membrane		0.0009535	0.01775	19	394									7	5361	PLXNA1	plexin A1	PLXNA1
39	GO:0098852	lytic vacuole membrane		0.0009535	0.01775	19	394			transmembrane transport; GO:0055085						8	9500	MAGED1	MAGE family member D1	MAGED1
40	GO:0070369	beta-catenin-TCF7L2 complex		0.001363	0.02249	2	3			Entrez Gene ID	Gene Symbol	Gene Name	Original Symbol			9	7490	WT1	WT1 transcription factor	WT1
41	GO:0097134	cyclin E1-CDK2 complex		0.001363	0.02249	2	3			1	21	ABCA3	ATP binding cassette subfamily A member 3	ABCA3		10	4488	MSX2	msh homeobox 2	MSX2
42	GO:0034750	Scrib-APC-beta-catenin complex		0.001363	0.02249	2	3			2	55343	SLC35C1	solute carrier family 35 member C1	SLC35C1		11	1499	CTNNB1	catenin beta 1	CTNNB1
43	GO:0031004	potassium ion-transporting ATPase complex		0.001363	0.02249	2	3			3	100287932	TIMM23	translocase of inner mitochondrial membrane 23	TIMM23		12	4613	MYCN	MYCN proto-oncogene, bHLH transcription factor	MYCN
44	GO:0005945	6-phosphofructokinase complex		0.001363	0.02249	2	3			4	6259	RYK	receptor like tyrosine kinase	RYK		13	1605	DAG1	dystroglycan 1	DAG1
45	GO:0031414	N-terminal protein acetyltransferase complex		0.001431	0.02308	3	11			5	6272	SORT1	sortilin 1	SORT1		14	6768	ST14	ST14 transmembrane serine protease matriptase	ST14
46	GO:0030141	secretory granule		0.001636	0.02582	35	958			6	183	AGT	angiotensinogen	AGT		15	2683	B4GALT1	beta-1,4-galactosyltransferase 1	B4GALT1
47	GO:0098827	endoplasmic reticulum subcompartment		0.001692	0.02614	42	1216			7	55486	PARL	presenilin associated rhomboid like	PARL		16	652	BMP4	bone morphogenetic protein 4	BMP4
										8	6334	SCN8A	sodium voltage-gated channel alpha subunit 8	SCN8A		17	655	BMP7	bone morphogenetic protein 7	BMP7
GO: Biological Process										9	7384	UQCRC1	ubiquinol-cytochrome c reductase core protein 1	UQCRC1		18	5829	PXN	paxillin	PXN
	ID	Name		pValue	FDR B&H	Genes from Input	Genes in Annotation			10	79073	TMEM109	transmembrane protein 109	TMEM109		19	780	DDR1	discoidin domain receptor tyrosine kinase 1	DDR1
1	GO:0042775	mitochondrial ATP synthesis coupled electron transport		9.579e-11	1.887e-07	17	106			11	8416	ANXA9	annexin A9	ANXA9		20	51176	LEF1	lymphoid enhancer binding factor 1	LEF1
2	GO:0006119	oxidative phosphorylation		1.093e-10	1.887e-07	21	171			12	10479	SLC9A6	solute carrier family 9 member A6	SLC9A6
3	GO:0042773	ATP synthesis coupled electron transport		1.3e-10	1.887e-07	17	108			13	26872	STEAP1	STEAP family member 1	STEAP1
4	GO:0015986	proton motive force-driven ATP synthesis		1.52e-10	1.887e-07	21	174			14	7419	VDAC3	voltage dependent anion channel 3	VDAC3
5	GO:0015985	energy coupled proton transport, down electrochemical gradient		1.52e-10	1.887e-07	21	174			15	54539	NDUFB11	NADH:ubiquinone oxidoreductase subunit B11	NDUFB11
6	GO:0022904	respiratory electron transport chain		2.877e-10	2.976e-07	18	129			16	288	ANK3	ankyrin 3	ANK3
7	GO:0009201	ribonucleoside triphosphate biosynthetic process		6.346e-10	5.627e-07	23	226	metabolism		17	9512	PMPCB	peptidase, mitochondrial processing subunit beta	PMPCB
8	GO:0033108	mitochondrial respiratory chain complex assembly		8.666e-10	6.723e-07	16	106			18	1337	COX6A1	cytochrome c oxidase subunit 6A1	COX6A1
9	GO:0009142	nucleoside triphosphate biosynthetic process		1.486e-09	8.9e-07	23	236	metabolism		19	1345	COX6C	cytochrome c oxidase subunit 6C	COX6C
10	GO:0009206	purine ribonucleoside triphosphate biosynthetic process		2.092e-09	8.9e-07	22	220	metabolism		20	200010	SLC5A9	solute carrier family 5 member 9	SLC5A9
12	GO:0009199	ribonucleoside triphosphate metabolic process		2.235e-09	8.9e-07	23	241	metabolism		21	55625	ZDHHC7	zinc finger DHHC-type palmitoyltransferase 7	ZDHHC7
21	GO:0046034	ATP metabolic process		3.719e-09	1.099e-06	28	358	metabolism		22	9551	ATP5MF	ATP synthase membrane subunit f	ATP5J2
23	GO:0009117	nucleotide metabolic process		6.717e-09	1.812e-06	42	734	metabolism		23	1364	CLDN4	claudin 4	CLDN4
29	GO:0006091	generation of precursor metabolites and energy		2.006e-08	4.293e-06	36	59	metabolism		24	4436	MSH2	mutS homolog 2	MSH2
33	GO:0019637	organophosphate metabolic process		4.304e-08	8.094e-06	57	1248	metabolism		25	6510	SLC1A5	solute carrier family 1 member 5	SLC1A5
39	GO:0055085	transmembrane transport		8.656e-08	1.377e-05	75	1887			26	6515	SLC2A3	solute carrier family 2 member 3	SLC2A3
40	GO:0034220	ion transmembrane transport		9.2e-08	1.427e-05	68	1646			27	6520	SLC3A2	solute carrier family 3 member 2	SLC3A2
45	GO:0061138	morphogenesis of a branching epithelium		3.747e-07	5.167e-05	20	247			28	126328	NDUFA11	NADH:ubiquinone oxidoreductase subunit A11	NDUFA11
47	GO:1905330	regulation of morphogenesis of an epithelium		4.557e-07	6.018e-05	12	90			29	6522	SLC4A2	solute carrier family 4 member 2	SLC4A2
										30	3460	IFNGR2	interferon gamma receptor 2	IFNGR2
										31	55691	FRMD4A	FERM domain containing 4A	FRMD4A
										32	131474	CHCHD4	coiled-coil-helix-coiled-coil-helix domain containing 4	CHCHD4
										33	6560	SLC12A4	solute carrier family 12 member 4	SLC12A4
										34	4513	MT-CO2	cytochrome c oxidase subunit II	MT-CO2
										35	4535	MT-ND1	NADH dehydrogenase subunit 1	MT-ND1
										36	4537	MT-ND3	NADH dehydrogenase subunit 3	MT-ND3
										37	10723	SLC12A7	solute carrier family 12 member 7	SLC12A7
										38	2539	G6PD	glucose-6-phosphate dehydrogenase	G6PD
										39	1537	CYC1	cytochrome c1	CYC1
										40	338440	ANO9	anoctamin 9	ANO9
										41	533	ATP6V0B	ATPase H+ transporting V0 subunit b	ATP6V0B
										42	539	ATP5PO	ATP synthase peripheral stalk subunit OSCP	ATP5O
										43	27173	SLC39A1	solute carrier family 39 member 1	SLC39A1
										44	130617	ZFAND2B	zinc finger AN1-type containing 2B	ZFAND2B
										45	5689	PSMB1	proteasome 20S subunit beta 1	PSMB1
										46	5699	PSMB10	proteasome 20S subunit beta 10	PSMB10
										47	28231	SLCO4A1	solute carrier organic anion transporter family member 4A1	SLCO4A1
										48	4694	NDUFA1	NADH:ubiquinone oxidoreductase subunit A1	NDUFA1
										49	4706	NDUFAB1	NADH:ubiquinone oxidoreductase subunit AB1	NDUFAB1
										50	4707	NDUFB1	NADH:ubiquinone oxidoreductase subunit B1	NDUFB1
										51	4708	NDUFB2	NADH:ubiquinone oxidoreductase subunit B2	NDUFB2
										52	4714	NDUFB8	NADH:ubiquinone oxidoreductase subunit B8	NDUFB8
										53	4722	NDUFS3	NADH:ubiquinone oxidoreductase core subunit S3	NDUFS3
										54	4723	NDUFV1	NADH:ubiquinone oxidoreductase core subunit V1	NDUFV1
										55	3709	ITPR2	inositol 1,4,5-trisphosphate receptor type 2	ITPR2
										56	652	BMP4	bone morphogenetic protein 4	BMP4
										57	55967	NDUFA12	NADH:ubiquinone oxidoreductase subunit A12	NDUFA12
										58	54946	SLC41A3	solute carrier family 41 member 3	SLC41A3
										59	3764	KCNJ8	potassium inwardly rectifying channel subfamily J member 8	KCNJ8
										60	5825	ABCD3	ATP binding cassette subfamily D member 3	ABCD3
										61	54978	SLC35F6	solute carrier family 35 member F6	SLC35F6
										62	23236	PLCB1	phospholipase C beta 1	PLCB1
										63	6891	TAP2	transporter 2, ATP binding cassette subfamily B member	TAP2
										64	788	SLC25A20	solute carrier family 25 member 20	SLC25A20
										65	5950	RBP4	retinol binding protein 4	RBP4
										66	57153	SLC44A2	solute carrier family 44 member 2	SLC44A2
										67	10060	ABCC9	ATP binding cassette subfamily C member 9	ABCC9
										68	2904	GRIN2B	glutamate ionotropic receptor NMDA type subunit 2B	GRIN2B
										69	79714	CCDC51	coiled-coil domain containing 51	CCDC51
										70	10105	PPIF	peptidylprolyl isomerase F	PPIF
										71	79751	SLC25A22	solute carrier family 25 member 22	SLC25A22
										72	51083	GAL	galanin and GMAP prepropeptide	GAL
										73	55240	STEAP3	STEAP3 metalloreductase	STEAP3
										74	8140	SLC7A5	solute carrier family 7 member 5	SLC7A5
										75	2030	SLC29A1	solute carrier family 29 member 1 (Augustine blood group)	SLC29A1

## Sheet: Gene Enrichment used in Fig3C
	ID	Name	mlog10FDR	FDR B&H
Molecular Function	GO:0050839	Cell adhesion molecule binding	1.76296	0.01726
Cellular Component	GO:0070161	Anchoring junction	3.15858	0.0006941
	GO:0045178	Basal part of cell	3.01395	0.0009684
	GO:0009925	Basal plasma membrane	3.00039	0.0009991
	GO:0016323	Basolateral plasma membrane	2.88975	0.001289
	GO:0005925	Focal adhesion	2.32707	0.004709
	GO:1990907	beta-catenin-TCF complex	2.28769	0.005156
	GO:0030659	Cytoplasmic vesicle membrane	2.08213	0.008277
	GO:0070369	beta-catenin-TCF7L2 complex	1.64801	0.02249
	GO:0097134	Cyclin E1-CDK2 complex	1.64801	0.02249
	GO:0034750	Scrib-APC-beta-catenin complex	1.64801	0.02249
	GO:0098827	Endoplasmic reticulum subcompartment	1.58269	0.02614
Biological Process	GO:0006091	Generation of precursor metabolites and energy	5.36724	4.293e-06
	GO:0055085	Transmembrane transport	4.86107	1.377e-05
	GO:0061138	Morphogenesis of a branching epithelium	4.28676	5.167e-05
	GO:1905330	Regulation of morphogenesis of an epithelium	4.22055	6.018e-05
